# Supplementary material for: CDK12/13 inactivation triggers STING-mediated antitumor immunity in preclinical models
Source: J Clin Invest. 2025 Jul 22;135(18):e193745. doi: 10.1172/JCI193745 (PMC12435847; doi:10.1172/JCI193745)
Supplement: Supplemental table 2 [file jci-135-193745-s096.xlsx]

## Sheet: Table S2
Sample #	CDK12 expression	CDK12 expression z-score	CDK13 expression	CDK13 expression z-score	CDK12/13 expression zscore	Expression group	Overall survival (month)	Event
1	8233	1.85311	4156	3.57611	2.71461	High	21	0
2	8317	1.88289	4020	3.38841	2.63565	High	16.2	1
3	2592	-0.146901	1807	0.334145	0.0936222	High	5.78	1
4	2395	-0.216747	1631	0.0912399	-0.0627537	High	9.63	0
5	2796	-0.074573	1438	-0.175128	-0.124851	High	11.73	1
6	1717	-0.457132	1599	0.0470753	-0.205028	High	22.7	0
7	2073	-0.330912	1764	0.274799	-0.0280564	High	21.68	1
8	1800	-0.427704	1788	0.307923	-0.0598907	High	6.44	0
9	3671	0.235658	2183	0.85308	0.544369	High	20.86	0
10	3256	0.0885197	1796	0.318964	0.203742	High	22.64	0
11	4171	0.412932	2743	1.62596	1.01945	High	17.68	0
12	4353	0.47746	2395	1.14567	0.811566	High	13.47	0
13	1560	-0.512796	1787	0.306543	-0.103127	High	16.62	0
14	3136	0.0459738	1551	-0.0191717	0.013401	High	39.52	0
15	1690	-0.466705	2162	0.824097	0.178696	High	17.02	1
16	2110	-0.317794	2277	0.982814	0.33251	High	17.87	0
17	3501	0.175384	1565	0.000150313	0.0877673	High	17.94	0
18	1946	-0.37594	2220	0.904146	0.264103	High	17.41	0
19	3498	0.174321	1883	0.439037	0.306679	High	19.61	0
20	2777	-0.0813094	1142	-0.583651	-0.33248	High	20.01	0
21	1985	-0.362112	1583	0.0249929	-0.16856	High	20.47	0
22	2907	-0.035218	1401	-0.226194	-0.130706	High	20.6	0
23	3484	0.169357	1234	-0.456678	-0.14366	High	20.93	0
24	3701	0.246294	1480	-0.117162	0.0645661	High	20.93	0
25	2603	-0.143001	1179	-0.532586	-0.337793	High	22.83	0
26	2061	-0.335167	2964	1.93097	0.797904	High	23.69	0
27	2059	-0.335876	1278	-0.395951	-0.365914	High	23.69	0
28	2467	-0.19122	868	-0.961811	-0.576515	High	24.05	0
29	2524	-0.17101	1182	-0.528445	-0.349728	High	25.46	0
30	3125	0.0420738	1721	0.215453	0.128763	High	29.7	0
31	3763	0.268276	1484	-0.111641	0.0783174	High	3.55	1
32	1907	-0.389767	1565	0.000150313	-0.194808	High	5.55	0
33	3357	0.124329	1087	-0.659559	-0.267615	High	20.93	0
34	2931	-0.0267088	1661	0.132644	0.0529677	High	18.1	0
35	3363	0.126457	1264	-0.415273	-0.144408	High	5.45	1
36	2616	-0.138392	1857	0.403153	0.13238	High	6.54	1
37	3881	0.310113	1273	-0.402852	-0.0463695	High	3.15	1
38	2682	-0.114992	1726	0.222354	0.0536811	High	32.62	1
39	4563	0.551916	2034	0.647439	0.599677	High	9.86	1
40	3566	0.19843	2156	0.815816	0.507123	High	5.55	1
41	3609	0.213676	1711	0.201652	0.207664	High	8.48	1
42	2849	-0.0557818	1976	0.56739	0.255804	High	7.49	1
43	3019	0.00449154	1633	0.0940002	0.0492459	High	12.65	1
44	3024	0.00626429	1500	-0.0895591	-0.0416474	High	18.1	1
45	2234	-0.27383	1420	-0.199971	-0.2369	High	6.28	1
46	3528	0.184957	1839	0.37831	0.281634	High	29.47	1
47	5269	0.802228	1700	0.18647	0.494349	High	35.06	1
48	4092	0.384923	2582	1.40376	0.894341	High	27.1	1
49	3206	0.0707923	1440	-0.172368	-0.0507878	High	2.14	1
50	2104	-0.319921	1613	0.0663973	-0.126762	High	19.09	0
51	2476	-0.188029	995	-0.786533	-0.487281	High	28.85	1
52	4331	0.46966	1570	0.00705104	0.238356	High	35.84	0
53	2631	-0.133074	1286	-0.38491	-0.258992	High	19.94	1
54	3214	0.0736287	1678	0.156107	0.114868	High	50.83	0
55	2830	-0.0625183	1590	0.0346539	-0.0139322	High	1.94	1
56	3085	0.0278918	1180	-0.531206	-0.251657	High	27.76	0
57	2809	-0.0699638	1481	-0.115782	-0.0928729	High	29.11	0
58	3612	0.214739	1146	-0.578131	-0.181696	High	29.27	0
59	3886	0.311886	1626	0.0843392	0.198112	High	35.32	0
60	5129	0.752591	2073	0.701264	0.726927	High	35.65	0
61	2747	-0.0919459	1170	-0.545007	-0.318476	High	36.07	0
62	3594	0.208357	1433	-0.182029	0.0131643	High	38.57	0
63	3573	0.200912	1109	-0.629196	-0.214142	High	39.06	0
64	3054	0.0169008	1509	-0.0771378	-0.0301185	High	43.63	0
65	2424	-0.206465	2262	0.962112	0.377823	High	0.72	1
66	4246	0.439524	1900	0.462499	0.451011	High	44.09	0
67	4060	0.373577	1796	0.318964	0.346271	High	51.02	0
68	5873	1.01638	1560	-0.00675041	0.504812	High	52.21	0
69	3009	0.00094605	1814	0.343807	0.172376	High	52.67	0
70	3803	0.282458	1232	-0.459438	-0.0884899	High	5.09	1
71	3242	0.083556	1534	-0.0426342	0.0204609	High	3.09	1
72	2721	-0.101164	1308	-0.354547	-0.227856	High	2.63	1
73	2387	-0.219584	1533	-0.0440143	-0.131799	High	1.91	1
74	3372	0.129647	1560	-0.00675041	0.0614485	High	3.25	1
75	348	-0.94251	398	-1.61048	-1.27649	Low	20.23	1
76	275	-0.968392	292	-1.75677	-1.36258	Low	30.9	0
77	573	-0.862736	462	-1.52215	-1.19244	Low	31.6	0
78	553	-0.869827	311	-1.73055	-1.30019	Low	14.63	0
79	764	-0.795017	388	-1.62428	-1.20965	Low	29.4	0
80	220	-0.987892	497	-1.47384	-1.23087	Low	22.07	1
81	170	-1.00562	398	-1.61048	-1.30805	Low	35.13	0
82	463	-0.901737	558	-1.38966	-1.1457	Low	12.9	0
83	329	-0.949246	418	-1.58288	-1.26606	Low	10.9	1
84	246	-0.978674	393	-1.61738	-1.29803	Low	30.57	0
85	440	-0.909891	288	-1.7623	-1.33609	Low	1.8	0
86	157	-1.01023	511	-1.45452	-1.23238	Low	32.67	1
87	546	-0.872309	444	-1.54699	-1.20965	Low	6.2	1
88	259	-0.974065	252	-1.81198	-1.39302	Low	35.33	0
89	223	-0.986828	330	-1.70433	-1.34558	Low	11.23	1
90	342	-0.944637	288	-1.7623	-1.35347	Low	6.07	1
91	198	-0.995692	334	-1.69881	-1.34725	Low	3.43	1
92	289	-0.963428	262	-1.79818	-1.3808	Low	8.73	1
93	394	-0.9262	352	-1.67397	-1.30008	Low	18.27	0
94	423	-0.915918	379	-1.6367	-1.27631	Low	18.27	0
95	309	-0.956337	360	-1.66292	-1.30963	Low	14.63	1
96	264	-0.972292	513	-1.45176	-1.21203	Low	8.97	1
97	248	-0.977965	420	-1.58012	-1.27904	Low	23.47	0
98	166	-1.00704	372	-1.64636	-1.3267	Low	5.7	1
99	474	-0.897836	327	-1.70847	-1.30315	Low	14.23	0
100	321	-0.952083	227	-1.84648	-1.39928	Low	12.13	0
101	329	-0.949246	374	-1.6436	-1.29642	Low	14.93	0
102	623	-0.845009	1064	-0.691303	-0.768156	Low	8.83	1
103	825	-0.77339	1336	-0.315903	-0.544646	High	3.9	1
104	601	-0.852809	1318	-0.340746	-0.596777	High	1.7	1
105	469	-0.899609	686	-1.213	-1.0563	Low	16.42	0
106	570	-0.8638	948	-0.851399	-0.8576	Low	6.4	1
107	577	-0.861318	1000	-0.779632	-0.820475	Low	11.33	1
108	758	-0.797144	1272	-0.404232	-0.600688	High	6.33	1
109	624	-0.844654	1078	-0.67198	-0.758317	Low	3.76	1
110	504	-0.8872	655	-1.25578	-1.07149	Low	4.63	1
111	741	-0.803172	678	-1.22404	-1.01361	Low	12.52	0
112	421	-0.916628	490	-1.48351	-1.20007	Low	2.63	1
113	584	-0.858836	1006	-0.771351	-0.815094	Low	8.86	0
114	1336	-0.592215	1537	-0.0384938	-0.315354	High	12.26	1
115	894	-0.748926	882	-0.942489	-0.845707	Low	8.89	1
116	340	-0.945346	306	-1.73745	-1.3414	Low	18	1
117	565	-0.865572	293	-1.75539	-1.31048	Low	6	1
118	279	-0.966974	280	-1.77334	-1.37016	Low	6	1
119	395	-0.925846	409	-1.5953	-1.26057	Low	4.8	1
120	270	-0.970165	184	-1.90583	-1.438	Low	24	0
121	334	-0.947473	296	-1.75125	-1.34936	Low	9.6	1
122	399	-0.924428	222	-1.85338	-1.38891	Low	46.8	0
123	3830	0.292031	1896	0.456978	0.374505	High	23.3	0
124	4510	0.533125	1985	0.579811	0.556468	High	10.13	0
125	2500	-0.17952	1515	-0.068857	-0.124188	High	9.6	1
126	3568	0.199139	2929	1.88267	1.0409	High	24.23	1
127	3018	0.00413699	2322	1.04492	0.524529	High	15.1	0
128	4661	0.586662	2810	1.71843	1.15255	High	9.83	0
129	2942	-0.0228088	1721	0.215453	0.0963221	High	9.47	0
130	3011	0.00165515	1860	0.407293	0.204474	High	6.37	1
131	32518	10.4633	2377	1.12083	5.79209	High	0.57	1
132	5991	1.05821	2651	1.49899	1.2786	High	11.3	1
133	4230	0.433851	2356	1.09185	0.762848	High	9.7	1
134	6190	1.12877	2314	1.03388	1.08132	High	25.17	0
135	2442	-0.200083	1515	-0.068857	-0.13447	High	10.9	0
136	2651	-0.125983	2396	1.14705	0.510534	High	0.4	1
137	3332	0.115465	1765	0.276179	0.195822	High	8.4	0
138	2810	-0.0696093	2904	1.84817	0.889278	High	13	1
139	2913	-0.0330907	3018	2.0055	0.986205	High	1.83	1
140	5102	0.743018	2608	1.43964	1.09133	High	0.47	1
141	2043	-0.341549	1451	-0.157186	-0.249367	High	28.87	0
142	2134	-0.309285	1651	0.118843	-0.0952209	High	23.47	1
143	3088	0.0289554	2453	1.22572	0.627337	High	1.77	1
144	3752	0.264376	2476	1.25746	0.760919	High	1.7	1
145	5091	0.739118	3683	2.9233	1.83121	High	2.73	1
146	2888	-0.0419544	1924	0.495623	0.226834	High	28.93	0
147	3370	0.128938	2381	1.12635	0.627644	High	6.5	1
148	2368	-0.22632	1726	0.222354	-0.00198317	High	6.17	0
149	3864	0.304086	1896	0.456978	0.380532	High	4.17	1
150	2618	-0.137683	1521	-0.0605761	-0.0991294	High	2.37	1
151	4124	0.396269	1993	0.590853	0.493561	High	1.47	1
152	3255	0.0881652	1635	0.0967605	0.0924628	High	1.03	1
153	5081	0.735572	2550	1.35959	1.04758	High	3.63	0
154	25077	7.82514	2341	1.07114	4.44814	High	1.23	1
155	2180	-0.292975	1772	0.28584	-0.00356746	High	19.47	0
156	5135	0.754718	4112	3.51538	2.13505	High	13.4	0
157	3038	0.011228	1920	0.490102	0.250665	High	2.27	1
158	3934	0.328904	3370	2.49131	1.41011	High	3.93	1
159	2888	-0.0419544	2427	1.18984	0.573941	High	6.8	1
160	3699	0.245585	3559	2.75216	1.49887	High	0.57	1
161	5316	0.818891	1737	0.237535	0.528213	High	7.13	1
162	3512	0.179284	2147	0.803395	0.49134	High	1.03	1
163	4124	0.396269	2339	1.06838	0.732326	High	15.77	0
164	2778	-0.0809548	3475	2.63623	1.27764	High	6.23	1
165	4705	0.602262	2151	0.808916	0.705589	High	5.5	1
166	2560	-0.158247	1750	0.255477	0.0486153	High	10.77	0
167	3228	0.0785924	1942	0.520465	0.299529	High	17.77	0
168	3526	0.184248	2439	1.2064	0.695323	High	16.2	0
169	2101	-0.320985	1777	0.292741	-0.0141218	High	2.77	1
170	4073	0.378187	2974	1.94478	1.16148	High	4.83	1
171	3174	0.0594467	1197	-0.507743	-0.224148	High	2.17	1
172	3922	0.32465	2356	1.09185	0.708247	High	20.17	0
173	2923	-0.0295452	1999	0.599133	0.284794	High	1.1	0
174	2879	-0.0451454	2056	0.677802	0.316328	High	6.63	1
175	5437	0.861792	2741	1.6232	1.2425	High	1.53	1
176	4392	0.491288	3236	2.30637	1.39883	High	5.4	1
177	11204	2.90648	3658	2.88879	2.89764	High	15.73	0
178	3668	0.234594	2195	0.869642	0.552118	High	8.33	1
179	1464	-0.546833	2431	1.19536	0.324262	High	3.57	1
180	3220	0.075756	2672	1.52797	0.801864	High	3.67	1
181	4510	0.533125	2837	1.7557	1.14441	High	3.27	1
182	3819	0.288131	3530	2.71214	1.50013	High	5.8	1
183	3791	0.278204	2398	1.14981	0.714008	High	24.23	0
184	3899	0.316495	1894	0.454218	0.385357	High	5.1	1
185	2971	-0.0125268	1869	0.419715	0.203594	High	6.93	1
186	2253	-0.267093	1643	0.107802	-0.0796458	High	4.57	1
187	2440	-0.200793	2130	0.779932	0.28957	High	3.23	1
188	4295	0.456896	1265	-0.413893	0.0215016	High	13.57	0
189	1912	-0.387995	2582	1.40376	0.507882	High	4.2	1
190	3554	0.194175	2398	1.14981	0.671993	High	6.67	0
191	1943	-0.377004	1349	-0.297961	-0.337482	High	4.4	1
192	3263	0.0910016	2955	1.91855	1.00478	High	2.33	1
193	4653	0.583825	1513	-0.0716172	0.256104	High	4.57	1
194	5633	0.931283	3709	2.95918	1.94523	High	0.03	1
195	4280	0.451578	2279	0.985574	0.718576	High	6.33	0
196	3159	0.0541284	2396	1.14705	0.60059	High	3.4	1
197	3480	0.167939	1755	0.262378	0.215158	High	13.37	1
198	3758	0.266503	1778	0.294121	0.280312	High	15.17	0
199	1927	-0.382676	1494	-0.09784	-0.240258	High	4.2	0
200	2699	-0.108964	4447	3.97773	1.93438	High	8.4	0
201	3673	0.236367	1668	0.142305	0.189336	High	7.87	0
202	3220	0.075756	1514	-0.0702371	0.00275943	High	2.53	0
203	3663	0.232821	2693	1.55695	0.894888	High	2.77	1
204	3081	0.0264736	2467	1.24504	0.635758	High	3.37	1
205	5260	0.799037	2296	1.00904	0.904037	High	2.87	0
206	4478	0.521779	3052	2.05243	1.2871	High	6.77	0
207	6895	1.37872	1045	-0.717525	0.3306	High	30.88	1
208	1306	-0.602851	1010	-0.76583	-0.684341	Low	8.72	1
209	1501	-0.533714	946	-0.85416	-0.693937	Low	24.96	1
210	1254	-0.621288	699	-1.19506	-0.908172	Low	40.36	1
211	1148	-0.65887	928	-0.879002	-0.768936	Low	14.39	1
212	1133	-0.664188	1163	-0.554668	-0.609428	High	19.59	1
213	1324	-0.59647	756	-1.11639	-0.856428	Low	19.78	1
214	838	-0.768781	649	-1.26406	-1.01642	Low	20	1
215	1180	-0.647525	708	-1.18263	-0.915079	Low	11.64	1
216	2201	-0.28553	781	-1.08188	-0.683707	Low	16.84	1
217	3435	0.151984	1963	0.549448	0.350716	High	1.91	1
218	3605	0.212257	1685	0.165768	0.189013	High	15.64	1
219	3104	0.0346282	1673	0.149206	0.0919171	High	8.77	1
220	3508	0.177866	1556	-0.012271	0.0827976	High	2.5	1
221	2575	-0.152928	1173	-0.540867	-0.346898	High	0.69	0
222	4060	0.373577	2172	0.837899	0.605738	High	4.53	1
223	3576	0.201976	1864	0.412814	0.307395	High	20.07	0
224	2454	-0.195829	1595	0.0415547	-0.0771371	High	23.26	0
225	4246	0.439524	1612	0.0650171	0.25227	High	21.32	0
226	3031	0.00874613	1388	-0.244135	-0.117695	High	12.85	0
227	3315	0.109438	2105	0.745429	0.427433	High	22.11	0
228	2674	-0.117828	1232	-0.459438	-0.288633	High	6.51	1
229	3881	0.310113	1726	0.222354	0.266233	High	1.18	1
230	3280	0.0970289	1344	-0.304862	-0.103916	High	2.63	1
231	5318	0.8196	1787	0.306543	0.563072	High	2.23	1
232	3474	0.165811	1381	-0.253796	-0.0439925	High	6.6	1
233	3142	0.0481011	1671	0.146446	0.0972734	High	2.86	1
234	7685	1.65882	1596	0.0429348	0.850877	High	10.41	1
235	4320	0.46576	1955	0.538407	0.502084	High	4.27	1
236	3498	0.174321	1571	0.00843119	0.0913759	High	7.39	1
237	4129	0.398041	1446	-0.164087	0.116977	High	21.42	0
238	3518	0.181412	1574	0.0125716	0.0969916	High	21.42	0
239	3080	0.0261191	1703	0.19061	0.108365	High	5.39	1
240	4162	0.409741	1741	0.243056	0.326399	High	2.69	1
241	3410	0.14312	1512	-0.0729974	0.0350615	High	1.48	1
242	1887	-0.396858	1392	-0.238615	-0.317737	High	10.87	1
243	2103	-0.320276	1435	-0.179269	-0.249772	High	2.3	1
244	3751	0.264022	2465	1.24228	0.753151	High	16.46	1
245	2896	-0.039118	894	-0.925927	-0.482523	High	15.87	1
246	3689	0.24204	1558	-0.0095107	0.116264	High	6.9	1
247	3739	0.259767	1909	0.47492	0.367344	High	9	1
248	3397	0.138511	1512	-0.0729974	0.0327569	High	9.89	1
249	3369	0.128584	1546	-0.0260724	0.0512557	High	5.39	1
250	2725	-0.099746	1300	-0.365588	-0.232667	High	2.1	1
251	3109	0.036401	1224	-0.470479	-0.217039	High	16.85	0
252	3170	0.0580285	1310	-0.351787	-0.146879	High	5.52	1
253	3225	0.0775287	1150	-0.57261	-0.247541	High	18.63	0
254	2792	-0.0759912	1381	-0.253796	-0.164894	High	5.85	1
255	2530	-0.168883	1409	-0.215152	-0.192018	High	20.76	1
256	3285	0.0988017	1670	0.145066	0.121934	High	21.26	0
257	3542	0.189921	2471	1.25056	0.720241	High	12.42	1
258	2878	-0.0454999	933	-0.872102	-0.458801	High	1.45	1
259	3208	0.0715014	1037	-0.728566	-0.328533	High	16.59	0
260	3432	0.15092	1361	-0.281399	-0.0652395	High	3.52	1
261	3339	0.117947	1514	-0.0702371	0.0238551	High	22.74	0
262	3274	0.0949016	1700	0.18647	0.140686	High	19.35	0
263	3877	0.308695	1799	0.323104	0.3159	High	8.02	1
264	4563	0.551916	1609	0.0608767	0.306396	High	2.23	1
265	40151	13.1696	1307	-0.355927	6.40684	High	5.72	1
266	3656	0.230339	1228	-0.464959	-0.11731	High	20.7	0
267	2512	-0.175265	1289	-0.38077	-0.278017	High	22.37	0
268	2798	-0.0738639	1026	-0.743748	-0.408806	High	5.39	1
269	2763	-0.0862731	1623	0.0801987	-0.00303717	High	2.56	1
270	3471	0.164748	1768	0.28032	0.222534	High	18.86	0
271	4101	0.388114	1250	-0.434595	-0.0232408	High	21.59	0
272	3678	0.23814	1910	0.4763	0.35722	High	9.23	1
273	3134	0.0452647	1697	0.18233	0.113797	High	8.08	1
274	3531	0.186021	1726	0.222354	0.204187	High	2.6	1
275	3217	0.0746923	1388	-0.244135	-0.0847216	High	15.31	1
276	3413	0.144184	1667	0.140925	0.142555	High	10.48	1
277	3924	0.325359	1678	0.156107	0.240733	High	11.27	1
278	3634	0.222539	1135	-0.593312	-0.185386	High	10.18	1
279	3104	0.0346282	1043	-0.720286	-0.342829	High	1.97	1
280	4025	0.361168	1470	-0.130963	0.115102	High	1.84	1
281	3080	0.0261191	1325	-0.331085	-0.152483	High	7.72	1
282	3104	0.0346282	1513	-0.0716172	-0.0184945	High	22.14	0
283	2843	-0.0579091	1335	-0.317283	-0.187596	High	20.5	0
284	2176	-0.294394	1766	0.27756	-0.008417	High	7.89	1
285	2802	-0.0724457	995	-0.786533	-0.429489	High	9.26	1
286	19767	5.94248	1689	0.171288	3.05689	High	11.66	1
287	2980	-0.00933588	1522	-0.0591959	-0.0342659	High	1.15	1
288	2896	-0.039118	1144	-0.580891	-0.310004	High	17.12	0
289	3616	0.216157	1512	-0.0729974	0.07158	High	8.28	1
290	3403	0.140638	1956	0.539787	0.340213	High	19.19	0
291	4814	0.640908	1947	0.527366	0.584137	High	18.17	0
292	4277	0.450515	1550	-0.0205519	0.214981	High	3.55	1
293	2618	-0.137683	1537	-0.0384938	-0.0880882	High	23.82	0
294	3372	0.129647	891	-0.930068	-0.40021	High	23.69	0
295	3857	0.301604	1524	-0.0564356	0.122584	High	1.31	1
296	3508	0.177866	1072	-0.680261	-0.251198	High	7.06	1
297	2943	-0.0224542	1550	-0.0205519	-0.021503	High	2.1	0
298	2255	-0.266384	1795	0.317584	0.0255998	High	17.91	1
299	3388	0.13532	1327	-0.328324	-0.096502	High	16.03	0
300	3731	0.256931	1844	0.385211	0.321071	High	15.64	0
301	2910	-0.0341543	1458	-0.147525	-0.0908398	High	21.45	0
302	2954	-0.0185542	1518	-0.0647165	-0.0416353	High	5.06	1
303	3542	0.189921	1761	0.270659	0.23029	High	17.28	0
304	3306	0.106247	2484	1.2685	0.687376	High	6.97	1
305	2389	-0.218875	1655	0.124363	-0.0472556	High	8.71	1
306	3609	0.213676	1279	-0.394571	-0.0904478	High	0.82	1
307	2862	-0.0511727	1663	0.135405	0.0421159	High	0.76	1
308	2854	-0.0540091	1476	-0.122683	-0.0883459	High	17.97	1
309	3321	0.111565	1441	-0.170988	-0.0297111	High	1.41	1
310	3306	0.106247	2663	1.51555	0.810899	High	1.12	1
311	3518	0.181412	1539	-0.0357335	0.0728391	High	20.04	0
312	3478	0.16723	1804	0.330005	0.248617	High	3.48	1
313	2373	-0.224547	1303	-0.361448	-0.292998	High	3.88	1
314	3755	0.26544	1119	-0.615395	-0.174977	High	18.73	0
315	2743	-0.0933641	930	-0.876242	-0.484803	High	0.62	0
316	2935	-0.0252906	1492	-0.1006	-0.0629455	High	1.87	1
317	3898	0.31614	1605	0.0553561	0.185748	High	9.86	1
318	3924	0.325359	1947	0.527366	0.426362	High	7.46	1
319	4453	0.512915	2059	0.681942	0.597429	High	2.07	1
320	4492	0.526743	2441	1.20916	0.86795	High	13.27	1
321	3379	0.132129	2010	0.614315	0.373222	High	15.7	0
322	2443	-0.199729	1133	-0.596072	-0.397901	High	1.05	1
323	4171	0.412932	1697	0.18233	0.297631	High	5.88	1
324	2933	-0.0259997	1162	-0.556048	-0.291024	High	20.47	0
325	3886	0.311886	1815	0.345187	0.328536	High	7.95	1
326	3491	0.171839	1572	0.00981133	0.0908251	High	17.28	0
327	2743	-0.0933641	1776	0.291361	0.0989985	High	4.37	1
328	2862	-0.0511727	1555	-0.0136511	-0.0324119	High	6.7	1
329	3573	0.200912	1639	0.102281	0.151596	High	6.7	1
330	3524	0.183539	1488	-0.106121	0.038709	High	21.39	0
331	4092	0.384923	3075	2.08417	1.23455	High	2.14	1
332	2779	-0.0806003	1531	-0.0467746	-0.0636875	High	12.85	1
333	2597	-0.145128	1751	0.256857	0.0558645	High	16.82	0
334	3277	0.0959653	1334	-0.318663	-0.111349	High	18.17	0
335	3069	0.022219	1925	0.497003	0.259611	High	16.46	0
336	2616	-0.138392	1061	-0.695443	-0.416917	High	1.71	1
337	3980	0.345213	1339	-0.311763	0.0167254	High	0.53	1
338	8464	1.93501	2026	0.636397	1.2857	High	17.77	1
339	2234	-0.27383	1420	-0.199971	-0.2369	High	3.75	1
340	4774	0.626726	1940	0.517705	0.572215	High	4.9	1
341	4309	0.46186	392	-1.61876	-0.57845	High	3.84	1
342	2921	-0.0302543	1789	0.309303	0.139524	High	7.23	1
343	2596	-0.145483	1080	-0.66922	-0.407352	High	5.68	1
344	2731	-0.0976187	1259	-0.422174	-0.259896	High	15.84	0
345	3454	0.15872	1937	0.513564	0.336142	High	10.91	1
346	3268	0.0927743	1615	0.0691576	0.080966	High	3.45	1
347	3743	0.261185	1376	-0.260697	0.000244042	High	6.74	1
348	3422	0.147375	1160	-0.558809	-0.205717	High	0.62	1
349	4380	0.487033	1526	-0.0536754	0.216679	High	17.08	1
350	2773	-0.0827276	1474	-0.125443	-0.104085	High	1.22	1
351	3484	0.169357	1508	-0.078518	0.0454195	High	20.63	0
352	2900	-0.0376998	1400	-0.227574	-0.132637	High	16.59	0
353	4575	0.55617	1658	0.128504	0.342337	High	21.39	0
354	2441	-0.200438	1320	-0.337985	-0.269212	High	15.61	1
355	2588	-0.148319	1542	-0.031593	-0.0899561	High	22.51	0
356	3799	0.28104	1502	-0.0867988	0.0971206	High	6.8	1
357	5105	0.744081	2232	0.920707	0.832394	High	3.98	1
358	1951	-0.374167	700	-1.19368	-0.783921	Low	8.08	1
359	2733	-0.0969096	1267	-0.411133	-0.254021	High	19.29	0
360	3109	0.036401	1619	0.0746782	0.0555396	High	22.08	0
361	3460	0.160848	1786	0.305162	0.233005	High	2.89	1
362	2655	-0.124564	1261	-0.419414	-0.271989	High	6.24	1
363	3467	0.16333	1469	-0.132344	0.015493	High	6.01	1
364	3566	0.19843	2340	1.06976	0.634097	High	23.39	0
365	3682	0.239558	1403	-0.223433	0.00806225	High	16.26	1
366	3484	0.169357	1662	0.134024	0.151691	High	0.43	1
367	2858	-0.0525909	1662	0.134024	0.0407168	High	23.23	0
368	3057	0.0179644	1668	0.142305	0.0801349	High	5.95	1
369	2800	-0.0731548	1820	0.352087	0.139466	High	22.11	0
370	2547	-0.162856	1766	0.27756	0.0573519	High	19.29	1
371	3142	0.0481011	1662	0.134024	0.0910628	High	19.29	0
372	3652	0.228921	1280	-0.393191	-0.0821349	High	18.56	0
373	3682	0.239558	1674	0.150586	0.195072	High	10.84	1
374	3200	0.068665	1242	-0.445637	-0.188486	High	0.62	1
375	2931	-0.0267088	1642	0.106422	0.0398564	High	21.19	0
376	2933	-0.0259997	1494	-0.09784	-0.0619199	High	18.73	0
377	3280	0.0970289	1210	-0.489801	-0.196386	High	21.26	0
378	2457	-0.194765	1178	-0.533966	-0.364366	High	1.81	1
379	3667	0.23424	1688	0.169908	0.202074	High	11.93	1
380	3067	0.0215099	1459	-0.146145	-0.0623176	High	19.12	0
381	2164	-0.298648	1751	0.256857	-0.0208954	High	11.37	1
382	3041	0.0122916	1288	-0.38215	-0.184929	High	14.75	0
383	2815	-0.0678365	1117	-0.618155	-0.342996	High	14.13	1
384	2544	-0.163919	1426	-0.19169	-0.177805	High	19.42	0
385	4143	0.403005	1956	0.539787	0.471396	High	2.83	1
386	1565	-0.511023	982	-0.804474	-0.657749	Low	3.88	1
387	3873	0.307277	999	-0.781012	-0.236868	High	2.66	1
388	2110	-0.317794	1227	-0.466339	-0.392066	High	1.81	1
389	3077	0.0250554	1649	0.116083	0.070569	High	2.14	1
390	4162	0.409741	1952	0.534267	0.472004	High	21.65	0
391	1938	-0.378776	839	-1.00184	-0.690306	Low	10.25	1
392	3104	0.0346282	1576	0.0153319	0.0249801	High	8.25	1
393	3594	0.208357	1342	-0.307622	-0.0496324	High	12.71	1
394	18207	5.38939	2796	1.69911	3.54425	High	21.22	0
395	3251	0.086747	1612	0.0650171	0.0758821	High	18	0
396	4464	0.516815	2180	0.84894	0.682878	High	1.71	1
397	2822	-0.0653547	2302	1.01732	0.475981	High	4.63	1
398	3524	0.183539	1480	-0.117162	0.0331885	High	22.83	0
399	22018	6.74057	1642	0.106422	3.4235	High	1.68	1
400	3192	0.0658286	1364	-0.277259	-0.105715	High	14.75	0
401	4754	0.619635	2847	1.7695	1.19457	High	2.14	1
402	5450	0.866401	1697	0.18233	0.524365	High	17.28	0
403	2126	-0.312121	2158	0.818577	0.253228	High	12.81	1
404	2878	-0.0454999	1611	0.063637	0.00906855	High	0.62	1
405	3072	0.0232827	1417	-0.204111	-0.0904143	High	5.85	1
406	3382	0.133193	1311	-0.350407	-0.108607	High	2.76	1
407	6143	1.1121	1108	-0.630576	0.240764	High	23.16	0
408	4320	0.46576	2395	1.14567	0.805716	High	20.57	0
409	2802	-0.0724457	1872	0.423855	0.175705	High	2.83	1
410	2594	-0.146192	1355	-0.28968	-0.217936	High	15.67	0
411	19601	5.88363	1591	0.0360341	2.95983	High	0.49	1
412	3156	0.0530648	1602	0.0512157	0.0521402	High	3.71	1
413	2552	-0.161083	1457	-0.148905	-0.154994	High	4.5	1
414	4814	0.640908	1496	-0.0950797	0.272914	High	20.73	0
415	3441	0.154111	1488	-0.106121	0.0239952	High	17.02	1
416	6909	1.38369	1589	0.0332738	0.708481	High	15.44	0
417	2956	-0.0178451	2171	0.836518	0.409337	High	6.74	1
418	2822	-0.0653547	1415	-0.206871	-0.136113	High	2.14	1
419	3057	0.0179644	1415	-0.206871	-0.0944535	High	2.04	1
420	3093	0.0307282	1865	0.414194	0.222461	High	13.34	1
421	3219	0.0754014	1640	0.103661	0.0895313	High	7.95	1
422	3471	0.164748	1870	0.421095	0.292921	High	2.23	1
423	2980	-0.00933588	1184	-0.525685	-0.26751	High	0.36	1
424	4298	0.45796	1895	0.455598	0.456779	High	5.88	1
425	2751	-0.0905277	1770	0.28308	0.0962762	High	4.96	1
426	6454	1.22237	1403	-0.223433	0.499468	High	8.9	0
427	1677	-0.471314	1509	-0.0771378	-0.274226	High	2.1	1
428	4375	0.48526	1857	0.403153	0.444207	High	12.71	0
429	3488	0.170775	1825	0.358988	0.264882	High	3.61	1
430	24273	7.54008	1484	-0.111641	3.71422	High	0.49	1
431	3429	0.149857	1858	0.404533	0.277195	High	5.65	1
432	3351	0.122202	1751	0.256857	0.18953	High	8.84	1
433	11710	3.08588	2000	0.600514	1.8432	High	2.89	1
434	3445	0.15553	1942	0.520465	0.337997	High	7.62	1
435	2503	-0.178456	1297	-0.369729	-0.274092	High	1.45	1
436	3791	0.278204	1966	0.553589	0.415896	High	16.46	0
437	3219	0.0754014	1787	0.306543	0.190972	High	15.41	1
438	3521	0.182475	2159	0.819957	0.501216	High	0.82	1
439	2807	-0.0706729	1293	-0.375249	-0.222961	High	19.12	1
440	3464	0.162266	1633	0.0940002	0.128133	High	0.36	1
441	4893	0.668917	1388	-0.244135	0.212391	High	1.74	1
442	3330	0.114756	1825	0.358988	0.236872	High	10.58	1
443	2914	-0.0327361	1051	-0.709244	-0.37099	High	7.06	0
444	3291	0.100929	1590	0.0346539	0.0677915	High	3.55	1
445	2997	-0.00330854	1324	-0.332465	-0.167887	High	17.28	0
446	3019	0.00449154	1456	-0.150286	-0.072897	High	1.02	1
447	3890	0.313304	1287	-0.38353	-0.0351131	High	5.13	1
448	5020	0.713945	1701	0.18785	0.450897	High	21.85	0
449	2938	-0.024227	1369	-0.270358	-0.147293	High	2.63	1
450	3783	0.275367	1912	0.479061	0.377214	High	20.57	0
451	2139	-0.307512	1156	-0.564329	-0.435921	High	13.31	1
452	2839	-0.0593273	1252	-0.431835	-0.245581	High	0.56	1
453	3321	0.111565	1453	-0.154426	-0.0214303	High	14.98	0
454	4447	0.510788	1277	-0.397332	0.0567282	High	3.25	1
455	3369	0.128584	1826	0.360368	0.244476	High	21.16	1
456	2783	-0.0791821	1411	-0.212392	-0.145787	High	4.99	1
457	3959	0.337768	1577	0.0167121	0.17724	High	20.86	0
458	2394	-0.217102	1214	-0.484281	-0.350691	High	5.52	0
459	2408	-0.212138	1749	0.254097	0.0209795	High	0.23	1
460	3484	0.169357	1696	0.180949	0.175153	High	2.14	1
461	4246	0.439524	766	-1.10259	-0.331531	High	23.33	0
462	4267	0.446969	2166	0.829618	0.638293	High	10.55	1
463	3739	0.259767	1859	0.405913	0.33284	High	20.01	0
464	2928	-0.0277724	1558	-0.0095107	-0.0186416	High	3.88	1
465	4205	0.424987	1708	0.197511	0.311249	High	4.37	1
466	2089	-0.325239	1304	-0.360068	-0.342653	High	11.4	1
467	2144	-0.305739	922	-0.887283	-0.596511	High	22.41	0
468	3645	0.226439	1760	0.269279	0.247859	High	22.74	0
469	3197	0.0676013	1837	0.37555	0.221576	High	20.07	0
470	2547	-0.162856	2319	1.04078	0.438962	High	3.19	1
471	3026	0.00697339	1595	0.0415547	0.024264	High	21.03	1
472	3231	0.079656	1569	0.00567089	0.0426634	High	13.4	1
473	1972	-0.366722	1651	0.118843	-0.123939	High	2.69	1
474	2689	-0.11251	1563	-0.00260998	-0.0575599	High	2.76	1
475	3419	0.146311	1197	-0.507743	-0.180716	High	12.85	1
476	4375	0.48526	2093	0.728867	0.607064	High	3.45	0
477	11659	3.0678	1159	-0.560189	1.2538	High	14.75	1
478	3178	0.0608649	3306	2.40298	1.23192	High	2.53	1
479	3400	0.139575	2059	0.681942	0.410758	High	4.17	1
480	4153	0.40655	1662	0.134024	0.270287	High	0.85	1
481	3922	0.32465	1751	0.256857	0.290753	High	20.63	0
482	3521	0.182475	2086	0.719206	0.450841	High	2.92	1
483	2406	-0.212847	1631	0.0912399	-0.0608036	High	2.73	1
484	2905	-0.0359271	1616	0.0705377	0.0173053	High	20.73	0
485	2603	-0.143001	1219	-0.47738	-0.31019	High	0.59	1
486	3178	0.0608649	1466	-0.136484	-0.0378096	High	6.7	1
487	2657	-0.123855	1326	-0.329704	-0.22678	High	13.27	1
488	1931	-0.381258	1303	-0.361448	-0.371353	High	9.49	1
489	3248	0.0856833	2190	0.862741	0.474212	High	9.56	1
490	3009	0.00094605	1979	0.571531	0.286238	High	21.62	0
491	3634	0.222539	2007	0.610175	0.416357	High	24.18	0
492	2363	-0.228093	1836	0.37417	0.0730385	High	20.73	0
493	4073	0.378187	1182	-0.528445	-0.0751294	High	8.02	1
494	8218	1.84779	1492	-0.1006	0.873597	High	5.65	1
495	3531	0.186021	1680	0.158867	0.172444	High	1.81	1
496	4272	0.448742	2100	0.738528	0.593635	High	20.73	0
497	2709	-0.105419	1827	0.361748	0.128165	High	0.82	0
498	2745	-0.092655	1433	-0.182029	-0.137342	High	20.27	0
499	3634	0.222539	1678	0.156107	0.189323	High	2.53	1
500	3518	0.181412	1454	-0.153046	0.0141829	High	3.12	1
501	2896	-0.039118	999	-0.781012	-0.410065	High	17.22	0
502	3382	0.133193	1161	-0.557428	-0.212118	High	6.28	1
503	3348	0.121138	2052	0.672281	0.39671	High	1.68	1
504	3256	0.0885197	1630	0.0898598	0.0891897	High	16.23	1
505	3067	0.0215099	1013	-0.76169	-0.37009	High	23.52	0
506	3345	0.120075	824	-1.02254	-0.451231	High	0.89	1
507	3225	0.0775287	1236	-0.453918	-0.188194	High	3.61	1
508	3054	0.0169008	1532	-0.0453945	-0.0142469	High	1.94	1
509	3348	0.121138	1758	0.266518	0.193828	High	1.71	0
510	2663	-0.121728	1470	-0.130963	-0.126346	High	7.85	1
511	3803	0.282458	1262	-0.418034	-0.0677878	High	21.59	0
512	3598	0.209776	1939	0.516325	0.36305	High	23.13	0
513	4569	0.554043	1728	0.225114	0.389579	High	20.83	0
514	13831	3.83788	1513	-0.0716172	1.88313	High	20.01	0
515	2709	-0.105419	1500	-0.0895591	-0.0974889	High	5.39	1
516	3300	0.10412	1211	-0.488421	-0.192151	High	18.1	0
517	2308	-0.247593	1350	-0.296581	-0.272087	High	10.48	1
518	3828	0.291322	1680	0.158867	0.225094	High	21.16	1
519	3354	0.123266	1631	0.0912399	0.107253	High	20.27	0
520	2761	-0.0869822	1415	-0.206871	-0.146927	High	2.2	1
521	2843	-0.0579091	1692	0.175429	0.0587598	High	2.07	1
522	2609	-0.140874	972	-0.818276	-0.479575	High	14.13	0
523	4029	0.362586	1538	-0.0371136	0.162736	High	0.2	0
524	3649	0.227858	2000	0.600514	0.414186	High	2.43	1
525	3262	0.090647	1271	-0.405612	-0.157483	High	15.8	1
526	5193	0.775282	1779	0.295501	0.535392	High	6.24	1
527	2609	-0.140874	1473	-0.126823	-0.133848	High	3.91	1
528	2964	-0.0150087	1431	-0.184789	-0.0998989	High	7.33	1
529	6754	1.32873	1762	0.272039	0.800386	High	2.1	0
530	3410	0.14312	1475	-0.124063	0.00952878	High	4.14	1
531	3712	0.250194	1654	0.122983	0.186589	High	21.06	0
532	2284	-0.256102	1202	-0.500842	-0.378472	High	2.17	1
533	3920	0.32394	1398	-0.230334	0.0468033	High	14	0
534	3128	0.0431374	1670	0.145066	0.0941015	High	0.85	1
535	3339	0.117947	1713	0.204412	0.16118	High	18.89	0
536	2631	-0.133074	1197	-0.507743	-0.320408	High	9.76	1
537	2158	-0.300775	1176	-0.536726	-0.418751	High	6.11	1
538	3125	0.0420738	1783	0.301022	0.171548	High	22.11	0
539	3069	0.022219	1458	-0.147525	-0.0626531	High	7.92	1
540	3678	0.23814	1469	-0.132344	0.052898	High	3.12	1
541	3007	0.000236951	1054	-0.705104	-0.352434	High	1.97	1
542	2640	-0.129883	1514	-0.0702371	-0.10006	High	18.66	0
543	11508	3.01426	1550	-0.0205519	1.49685	High	15.38	1
544	2723	-0.100455	1354	-0.29106	-0.195758	High	11.1	1
545	2788	-0.0774094	1300	-0.365588	-0.221499	High	5.49	1
546	5051	0.724936	1811	0.339666	0.532301	High	21.59	0
547	3064	0.0204463	1907	0.47216	0.246303	High	3.12	1
548	2931	-0.0267088	2001	0.601894	0.287592	High	20.7	0
549	3101	0.0335646	1576	0.0153319	0.0244482	High	3.22	1
550	2763	-0.0862731	1229	-0.463579	-0.274926	High	10.12	1
551	3656	0.230339	2041	0.6571	0.443719	High	8.08	1
552	2849	-0.0557818	1239	-0.449777	-0.252779	High	4.37	1
553	3256	0.0885197	1829	0.364509	0.226514	High	24.48	0
554	7482	1.58685	2123	0.770271	1.17856	High	6.41	1
555	3861	0.303022	2093	0.728867	0.515945	High	10.35	1
556	2000	-0.356794	1325	-0.331085	-0.343939	High	1.58	1
557	5862	1.01248	1270	-0.406993	0.302741	High	2.1	0
558	3363	0.126457	1650	0.117463	0.12196	High	3.12	1
559	2474	-0.188738	1744	0.247196	0.0292293	High	22.54	0
560	2739	-0.0947823	1378	-0.257937	-0.17636	High	9.03	1
561	3262	0.090647	1867	0.416954	0.253801	High	1.94	1
562	2954	-0.0185542	1830	0.365889	0.173667	High	20.57	0
563	5711	0.958938	1978	0.57015	0.764544	High	2.46	1
564	4734	0.612544	1458	-0.147525	0.232509	High	15.54	1
565	1548	-0.517051	1224	-0.470479	-0.493765	High	9.43	1
566	1141	-0.661352	370	-1.64912	-1.15524	Low	37.97	1
567	1210	-0.636888	568	-1.37585	-1.00637	Low	31.27	1
568	850	-0.764526	1282	-0.390431	-0.577478	High	26.16	0
569	887	-0.751408	1435	-0.179269	-0.465338	High	17.36	1
570	1218	-0.634052	925	-0.883143	-0.758597	Low	26	0
571	1100	-0.675889	875	-0.95215	-0.814019	Low	1.57	1
572	2652	-0.125628	2203	0.880683	0.377528	High	5.5	1
573	958	-0.726235	1000	-0.779632	-0.752933	Low	5.33	1
574	743	-0.802463	1379	-0.256557	-0.52951	High	17.37	1
575	1853	-0.408913	1083	-0.66508	-0.536996	High	3.93	1
576	1056	-0.691489	1093	-0.651278	-0.671384	Low	9.83	1
577	1057	-0.691134	788	-1.07222	-0.881678	Low	43.53	0
578	1666	-0.475214	1416	-0.205491	-0.340353	High	32.6	0
579	1299	-0.605333	1234	-0.456678	-0.531006	High	33.07	0
580	1103	-0.674825	969	-0.822416	-0.748621	Low	28.87	0
581	957	-0.726589	866	-0.964571	-0.84558	Low	1.93	1
582	739	-0.803881	851	-0.985274	-0.894577	Low	6.4	1
583	2383	-0.221002	1036	-0.729947	-0.475474	High	27.77	0
584	762	-0.795726	1159	-0.560189	-0.677957	Low	24.63	0
585	1211	-0.636534	1448	-0.161327	-0.39893	High	12.33	1
586	1234	-0.628379	956	-0.840358	-0.734369	Low	19.67	1
587	657	-0.832954	736	-1.14399	-0.988472	Low	20.93	0
588	702	-0.816999	856	-0.978373	-0.897686	Low	25.73	0
589	1760	-0.441886	1089	-0.656799	-0.549342	High	6.2	1
590	980	-0.718435	729	-1.15365	-0.936043	Low	11.7	1
591	905	-0.745026	1350	-0.296581	-0.520803	High	29.17	0
592	1147	-0.659225	956	-0.840358	-0.749792	Low	33.2	0
593	1641	-0.484077	45	-2.09767	-1.29087	Low	21	0
594	1299	-0.605333	745	-1.13157	-0.868451	Low	22.07	0
595	1363	-0.582642	988	-0.796194	-0.689418	Low	27.77	0
596	900	-0.746798	1226	-0.467719	-0.607259	High	20.4	0
597	957	-0.726589	913	-0.899704	-0.813147	Low	32	0
598	1381	-0.57626	2212	0.893104	0.158422	High	26.4	0
599	936	-0.734035	993	-0.789293	-0.761664	Low	16.57	1
600	1604	-0.497196	1976	0.56739	0.0350972	High	4.97	1
601	947	-0.730135	1326	-0.329704	-0.52992	High	22.83	0
602	1246	-0.624124	1151	-0.57123	-0.597677	High	21.17	0
603	742	-0.802817	1107	-0.631956	-0.717387	Low	15.83	0
604	953	-0.728007	1072	-0.680261	-0.704134	Low	2.9	1
605	1054	-0.692198	1162	-0.556048	-0.624123	High	6.47	0
606	825	-0.77339	1068	-0.685782	-0.729586	Low	9.6	0
607	1171	-0.650716	1571	0.00843119	-0.321142	High	6.7	1
608	1600	-0.498614	1409	-0.215152	-0.356883	High	5.77	1
609	1426	-0.560306	914	-0.898324	-0.729315	Low	2.5	0
610	1036	-0.69858	1025	-0.745128	-0.721854	Low	6.83	1
611	815	-0.776935	767	-1.10121	-0.93907	Low	9.4	1
612	1019	-0.704607	743	-1.13433	-0.919468	Low	20.77	0
613	996	-0.712762	613	-1.31375	-1.01325	Low	18.1	0
614	991	-0.714534	1106	-0.633336	-0.673935	Low	22.87	1
615	1101	-0.675534	927	-0.880382	-0.777958	Low	11.57	0
616	864	-0.759562	548	-1.40346	-1.08151	Low	9.07	0
617	616	-0.84749	1695	0.179569	-0.333961	High	1.4	1
618	795	-0.784026	461	-1.52353	-1.15378	Low	21.77	0
619	1428	-0.559596	1513	-0.0716172	-0.315607	High	4.33	1
620	951	-0.728716	1689	0.171288	-0.278714	High	15.87	0
621	1183	-0.646461	1240	-0.448397	-0.547429	High	19.07	1
622	2258	-0.26532	422	-1.57736	-0.921338	Low	17.1	0
623	1126	-0.66667	2616	1.45068	0.392006	High	6.77	0
624	1407	-0.567042	1004	-0.774111	-0.670577	Low	20.57	0
625	1012	-0.707089	1660	0.131264	-0.287912	High	2.47	1
626	892	-0.749635	800	-1.05566	-0.902648	Low	23.93	0
627	815	-0.776935	823	-1.02392	-0.900426	Low	21.93	0
628	1230	-0.629797	1108	-0.630576	-0.630187	High	21.97	0
629	1258	-0.61987	869	-0.960431	-0.79015	Low	29.83	0
630	1448	-0.552505	834	-1.00874	-0.780621	Low	2.7	1
631	858	-0.76169	598	-1.33445	-1.04807	Low	32	0
632	848	-0.765235	582	-1.35653	-1.06088	Low	8.07	1
633	828	-0.772326	366	-1.65464	-1.21349	Low	17.07	1
634	631	-0.842172	1217	-0.48014	-0.661156	Low	5.57	1
635	1099	-0.676243	690	-1.20748	-0.94186	Low	20.87	1
636	1216	-0.634761	2027	0.637777	0.0015083	High	27.3	0
637	901	-0.746444	869	-0.960431	-0.853437	Low	13.07	1
638	1388	-0.573778	1099	-0.642997	-0.608388	High	3	1
639	1089	-0.679789	689	-1.20886	-0.944323	Low	30.2	0
640	1050	-0.693616	949	-0.850019	-0.771818	Low	8.43	1
641	1272	-0.614906	1024	-0.746508	-0.680707	Low	32.5	0
642	778	-0.790053	595	-1.33859	-1.06432	Low	4.57	1
643	1256	-0.620579	797	-1.0598	-0.84019	Low	36.53	0
644	1340	-0.590797	1095	-0.648518	-0.619657	High	14.37	1
645	1479	-0.541514	816	-1.03358	-0.787547	Low	7.1	1
646	1162	-0.653907	1685	0.165768	-0.244069	High	14.2	1
647	931	-0.735807	1147	-0.57675	-0.656279	Low	1.77	1
648	1554	-0.514923	907	-0.907985	-0.711454	Low	55.97	0
649	1050	-0.693616	763	-1.10673	-0.900171	Low	56.37	0
650	1195	-0.642206	723	-1.16193	-0.902069	Low	32.27	1
651	794	-0.784381	1067	-0.687162	-0.735771	Low	15.03	1
652	907	-0.744317	891	-0.930068	-0.837192	Low	9.17	1
653	1311	-0.601079	962	-0.832077	-0.716578	Low	11.43	1
654	1241	-0.625897	1325	-0.331085	-0.478491	High	20	1
655	1142	-0.660998	1700	0.18647	-0.237264	High	15.6	1
656	660	-0.83189	1179	-0.532586	-0.682238	Low	34.23	0
657	370	-0.93471	907	-0.907985	-0.921347	Low	30.73	0
658	669	-0.828699	880	-0.945249	-0.886974	Low	55.53	0
659	1101	-0.675534	1489	-0.104741	-0.390137	High	31.23	0
660	992	-0.71418	645	-1.26958	-0.991882	Low	1.77	1
661	1479	-0.541514	2030	0.641918	0.0502018	High	51.57	0
662	928	-0.736871	3311	2.40988	0.836507	High	10.1	1
663	884	-0.752471	898	-0.920407	-0.836439	Low	22.9	1
664	1225	-0.63157	653	-1.25854	-0.945056	Low	32.9	0
665	1320	-0.597888	2141	0.795114	0.0986132	High	33.37	0
666	867	-0.758499	1019	-0.753409	-0.755954	Low	5.93	1
667	935	-0.734389	1028	-0.740988	-0.737689	Low	4.53	1
668	1433	-0.557824	1277	-0.397332	-0.477578	High	8.97	1
669	987	-0.715953	839	-1.00184	-0.858894	Low	13.17	0
670	1376	-0.578033	1110	-0.627816	-0.602924	High	28.2	1
671	1006	-0.709216	1416	-0.205491	-0.457354	High	29.7	0
672	870	-0.757435	1100	-0.641617	-0.699526	Low	14.8	1
673	722	-0.809908	672	-1.23232	-1.02111	Low	11.87	1
674	1038	-0.697871	914	-0.898324	-0.798098	Low	28.3	0
675	887	-0.751408	572	-1.37033	-1.06087	Low	33.5	1
676	938	-0.733326	1355	-0.28968	-0.511503	High	4.37	1
677	1242	-0.625543	650	-1.26268	-0.944113	Low	2.37	1
678	1330	-0.594342	1547	-0.0246923	-0.309517	High	44.23	0
679	1192	-0.64327	2682	1.54177	0.449251	High	42.1	0
680	426	-0.914855	479	-1.49869	-1.20677	Low	32.1	0
681	861	-0.760626	639	-1.27786	-1.01925	Low	1.33	1
682	1369	-0.580515	1169	-0.546387	-0.563451	High	30.43	0
683	1391	-0.572715	1398	-0.230334	-0.401524	High	22.77	1
684	720	-0.810617	939	-0.863821	-0.837219	Low	30.7	0
685	1422	-0.561724	1213	-0.485661	-0.523692	High	27.4	0
686	278	-0.967328	472	-1.50835	-1.23784	Low	15.9	0
687	802	-0.781544	1025	-0.745128	-0.763336	Low	2.99	1
688	957	-0.726589	1193	-0.513264	-0.619926	High	8.41	1
689	1081	-0.682625	1102	-0.638857	-0.660741	Low	27.5	1
690	1664	-0.475923	1063	-0.692683	-0.584303	High	1.87	1
691	1295	-0.606751	872	-0.95629	-0.781521	Low	35.25	0
692	1304	-0.603561	446	-1.54423	-1.0739	Low	5.26	1
693	694	-0.819836	575	-1.36619	-1.09301	Low	4.9	0
694	1396	-0.570942	1188	-0.520165	-0.545553	High	31.28	0
695	546	-0.872309	1294	-0.373869	-0.623089	High	15.61	1
696	1589	-0.502514	1988	0.583952	0.0407189	High	24.31	1
697	1948	-0.375231	959	-0.836218	-0.605724	High	8.97	1
698	1749	-0.445786	1427	-0.19031	-0.318048	High	9.03	1
699	1604	-0.497196	2586	1.40928	0.456042	High	34.6	0
700	1012	-0.707089	905	-0.910746	-0.808917	Low	31.57	0
701	836	-0.76949	673	-1.23094	-1.00021	Low	27.4	0
702	968	-0.722689	841	-0.999075	-0.860882	Low	35.52	0
703	845	-0.766299	717	-1.17021	-0.968256	Low	21.22	1
704	1522	-0.526269	941	-0.86106	-0.693665	Low	5.49	1
705	2039	-0.342967	1514	-0.0702371	-0.206602	High	5.45	1
706	1707	-0.460677	877	-0.94939	-0.705033	Low	37.59	0
707	1018	-0.704962	1261	-0.419414	-0.562188	High	35.91	0
708	734	-0.805654	719	-1.16745	-0.986553	Low	7.46	1
709	989	-0.715244	1477	-0.121302	-0.418273	High	23.59	1
710	955	-0.727298	768	-1.09983	-0.913562	Low	34.37	0
711	1062	-0.689361	769	-1.09845	-0.893903	Low	27.17	0
712	1554	-0.514923	2046	0.664	0.0745385	High	20.8	1
713	1346	-0.588669	1161	-0.557428	-0.573049	High	15.64	1
714	702	-0.816999	757	-1.11501	-0.966003	Low	23.26	1
715	1075	-0.684752	725	-1.15917	-0.921962	Low	7.29	1
716	703	-0.816645	491	-1.48213	-1.14939	Low	15.51	1
717	1086	-0.680852	1119	-0.615395	-0.648123	High	22.74	0
718	821	-0.774808	858	-0.975612	-0.87521	Low	17.81	1
719	1030	-0.700707	756	-1.11639	-0.908547	Low	33.91	0
720	1207	-0.637952	1503	-0.0854187	-0.361685	High	25.3	1
721	1342	-0.590088	853	-0.982513	-0.7863	Low	15.47	1
722	1072	-0.685816	779	-1.08464	-0.88523	Low	2.56	1
723	2082	-0.327721	1150	-0.57261	-0.450166	High	7.16	1
724	2070	-0.331976	800	-1.05566	-0.693818	Low	14.09	1
725	1008	-0.708507	1480	-0.117162	-0.412835	High	4.96	1
726	937	-0.73368	465	-1.51801	-1.12584	Low	29.7	0
727	1072	-0.685816	676	-1.2268	-0.956307	Low	27.73	1
728	1080	-0.68298	1079	-0.6706	-0.67679	Low	8.51	1
729	1408	-0.566687	811	-1.04048	-0.803583	Low	5.72	1
730	1137	-0.66277	617	-1.30823	-0.985499	Low	10.94	1
731	1214	-0.63547	868	-0.961811	-0.798641	Low	32.23	0
732	1517	-0.528042	560	-1.3869	-0.957469	Low	24.54	1
733	1068	-0.687234	1536	-0.0398739	-0.363554	High	3.02	1
734	3660	0.231758	2945	1.90475	1.06825	High	32.3	0
735	4705	0.602262	3590	2.79494	1.6986	High	29.83	0
736	6172	1.12239	3093	2.10901	1.6157	High	32.53	0
737	6768	1.3337	2669	1.52383	1.42876	High	29.23	0
738	4557	0.549788	2977	1.94892	1.24935	High	31.33	0
739	7321	1.52976	6515	6.83187	4.18082	High	28.07	0
740	4405	0.495897	3772	3.04613	1.77101	High	21.73	1
741	4110	0.391305	3156	2.19596	1.29363	High	3.5	1
742	4148	0.404778	2564	1.37892	0.891847	High	29.83	0
743	4497	0.528515	3358	2.47475	1.50163	High	16.53	1
744	3511	0.17893	3199	2.25531	1.21712	High	25.93	0
745	4616	0.570707	2589	1.41342	0.992063	High	25.73	0
746	3809	0.284586	3152	2.19044	1.23751	High	18.6	1
747	4716	0.606162	1884	0.440417	0.523289	High	5	1
748	3231	0.079656	2239	0.930368	0.505012	High	22.5	0
749	4846	0.652253	3592	2.79771	1.72498	High	17.2	0
750	2780	-0.0802457	3149	2.1863	1.05303	High	20.17	0
751	5276	0.804709	3889	3.20761	2.00616	High	20.03	1
752	4743	0.615735	3184	2.23461	1.42517	High	1.3	1
753	4779	0.628498	5029	4.78097	2.70474	High	16.93	1
754	2674	-0.117828	2433	1.19812	0.540144	High	17.27	0
755	3699	0.245585	2246	0.940029	0.592807	High	17.5	0
756	4341	0.473206	3004	1.98618	1.22969	High	17.37	0
757	4532	0.540925	3596	2.80323	1.67208	High	16.87	0
758	6720	1.31668	2823	1.73637	1.52653	High	15.17	0
759	3840	0.295577	2618	1.45344	0.87451	High	12.23	0
760	5638	0.933056	4245	3.69894	2.316	High	26.93	0
761	5290	0.809673	3857	3.16344	1.98656	High	26.47	0
762	2452	-0.196538	3129	2.1587	0.98108	High	16.63	0
763	6016	1.06708	3519	2.69695	1.88202	High	17.97	0
764	4682	0.594107	3472	2.63209	1.6131	High	3.63	1
765	5188	0.773509	3037	2.03172	1.40262	High	14.73	0
766	6150	1.11459	2550	1.35959	1.23709	High	16.4	0
767	2824	-0.0646456	781	-1.08188	-0.573265	High	54.4	0
768	3186	0.0637013	1595	0.0415547	0.052628	High	3.33	1
769	1999	-0.357149	1236	-0.453918	-0.405533	High	32.9	0
770	3382	0.133193	1630	0.0898598	0.111526	High	5.37	1
771	3451	0.157657	1500	-0.0895591	0.0340489	High	4.67	1
772	3123	0.0413647	2208	0.887584	0.464474	High	10.43	1
773	3000	-0.00224489	1954	0.537027	0.267391	High	26.93	0
774	3044	0.0133553	1614	0.0677774	0.0405664	High	28.43	1
775	3280	0.0970289	2175	0.842039	0.469534	High	21.37	0
776	2039	-0.342967	1667	0.140925	-0.101021	High	5.43	1
777	1539	-0.520241	2261	0.960732	0.220245	High	1.67	1
778	1483	-0.540096	2582	1.40376	0.431831	High	27.03	1
779	2498	-0.180229	1659	0.129884	-0.0251723	High	5.83	1
780	2616	-0.138392	1426	-0.19169	-0.165041	High	3.87	1
781	3667	0.23424	2123	0.770271	0.502255	High	10.83	1
782	1729	-0.452877	1906	0.47078	0.00895141	High	45.97	0
783	3167	0.0569648	1209	-0.491181	-0.217108	High	39.47	1
784	2709	-0.105419	1202	-0.500842	-0.303131	High	44.2	0
785	2116	-0.315666	1448	-0.161327	-0.238497	High	7.03	1
786	2943	-0.0224542	1663	0.135405	0.0564752	High	1.8	1
787	1459	-0.548605	3041	2.03724	0.74432	High	2.33	1
788	2891	-0.0408908	1316	-0.343506	-0.192198	High	51.3	0
789	4002	0.353014	1455	-0.151666	0.100674	High	49.57	0
790	2503	-0.178456	1297	-0.369729	-0.274092	High	1.13	1
791	1509	-0.530878	690	-1.20748	-0.869177	Low	4.27	1
792	3217	0.0746923	1785	0.303782	0.189237	High	1.23	1
793	2815	-0.0678365	1384	-0.249656	-0.158746	High	9.03	1
794	3521	0.182475	1573	0.0111915	0.0968334	High	2.97	1
795	2755	-0.0891095	1996	0.594993	0.252942	High	5.33	1
796	2358	-0.229866	1098	-0.644378	-0.437122	High	36.87	0
797	3031	0.00874613	2136	0.788213	0.39848	High	34.47	0
798	2408	-0.212138	2186	0.857221	0.322541	High	2.17	1
799	2353	-0.231638	694	-1.20196	-0.716797	Low	26.7	1
800	1691	-0.46635	1985	0.579811	0.0567307	High	24.13	1
801	1708	-0.460323	1702	0.18923	-0.135546	High	20.93	1
802	2570	-0.154701	1625	0.082959	-0.035871	High	34.23	0
803	3014	0.0027188	1658	0.128504	0.0656113	High	15.27	1
804	2395	-0.216747	1443	-0.168227	-0.192487	High	9.77	1
805	2549	-0.162147	1078	-0.67198	-0.417064	High	32.97	0
806	1905	-0.390476	2885	1.82194	0.715733	High	33.5	0
807	3189	0.0647649	1306	-0.357307	-0.146271	High	22.67	1
808	2270	-0.261066	1456	-0.150286	-0.205676	High	4.67	1
