# Supplementary material for: CDK12/13 inactivation triggers STING-mediated antitumor immunity in preclinical models
Source: J Clin Invest. 2025 Jul 22;135(18):e193745. doi: 10.1172/JCI193745 (PMC12435847; doi:10.1172/JCI193745)
Supplement: Supporting data values [file jci-135-193745-s097.xls]

## Sheet: Fig 1A
Pathway	Normalized enrichment score
IFN-γ resp.	2.34465
IFN-α resp.	2.24782
Androgen resp.	2.22593
TNF signal. NF-κB	2.02248
Hypoxia	1.90662
Inflammatory resp.	1.83335
Xenobiotic metab.	1.81989
Mitotic spindle	-1.79683
G2M Checkpoint	-1.99327
E2F targets	-2.47107

## Sheet: Fig 1B
CDK12/13 Low (n=99)	CDK12/13 High (n=394)	CDK12/13 Low (n=60)	CDK12/13 High (n=240)	CDK12/13 Low (n=89)	CDK12/13 High (n=354)	CDK12/13 Low (n=118)	CDK12/13 High (n=474)	CDK12/13 Low (n=102)	CDK12/13 High (n=408)	CDK12/13 Low (n=51)	CDK12/13 High (n=202)	CDK12/13 Low (n=97)	CDK12/13 High (n=387)	CDK12/13 Low (n=105)	CDK12/13 High (n=422)	CDK12/13 Low (n=73)	CDK12/13 High (n=293)	CDK12/13 Low (n=216)	CDK12/13 High (n=866)
1.12865	0.07196	-0.09958	-0.19887	-0.54655	-0.33342	0.75882	-1.18017	0.174433	-0.28962	-0.24055	2.29665	0.03375	1.27442	1.35167	-1.31315	0.5657	-0.02608	0.600683	0.86335
-1.0648	-0.72717	0.652317	0.400867	-0.48153	-0.12192	1.09916	1.2792	1.12047	0.640733	0.530533	-0.08428	0.96915	0.5273	-0.19687	-0.12487	0.48405	0.176	0.707983	0.143667
0.07765	-0.22947	-0.7184	0.796833	-0.29042	-0.66685	0.74418	0.24008	-0.10827	-0.1103	0.011717	0.221567	1.64923	-0.00298	1.62443	-0.28236	1.232	-0.6147	0.405217	0.649983
-0.5467	0.017117	1.0716	-0.05138	0.54585	-0.3866	-0.18542	0.10498	1.28798	0.876917	1.3773	-0.34522	-1.26505	0.037817	1.18272	1.01846	1.00283	-0.9722	0.236083	0.360883
0.774167	-0.90507	0.470367	-0.0636	-0.54253	-0.81072	-0.55896	-0.66885	-0.20082	0.373517	1.20137	0.9662	-0.34428	-1.18927	0.9851	-0.14568	0.27675	0.190717	1.96038	-0.50857
-0.12633	0.01608	0.7883	-2.0327	-0.43715	-1.42778	0.9903	-0.65967	-0.20663	-1.02168	2.13302	-1.55308	0.029617	-0.46713	-0.23352	0.49785	-0.39527	-0.05587	-0.21958	0.844817
-1.3639	1.29343	-0.27995	-0.26068	0.689767	1.14197	1.1847	1.21205	-0.15947	-0.93597	0.4716	1.21883	1.85068	1.07832	0.67845	-0.75133	0.315083	0.297217	0.901183	-0.39133
0.53105	0.175517	1.522	0.256933	1.1597	0.076367	0.382283	-0.9277	-0.23922	0.40855	0.951583	-1.07513	-0.56135	-0.13003	1.82492	0.0011	0.43875	-0.52968	0.1589	-1.0251
-0.21657	-0.50832	2.058	-0.3628	-0.2021	-0.39852	0.3089	0.82165	-0.20467	-0.60835	0.063317	1.9857	0.51485	0.791083	1.38152	0.39536	0.974617	0.42155	0.33315	0.349417
-0.57428	0.70705	0.277867	-1.65852	-0.13408	0.219833	0.191767	-0.76458	0.131467	0.29775	0.10315	0.802583	-0.07545	0.71955	-0.03225	0.2629	0.006133	-0.24758	1.38868	-0.54575
0.477067	-0.17833	-0.08857	0.303767	-0.98748	1.59028	1.54212	0.577567	0.267117	0.44265	0.231933	-0.69725	-1.02187	-0.16325	0.347333	-1.10996	-0.23727	0.215667	0.271317	-0.27503
-0.35723	0.4324	0.855467	0.05265	0.02315	-0.09293	2.00188	-0.47943	-0.66492	-0.2346	-0.27845	-0.57578	0.48245	-0.54048	0.6053	0.49448	-0.512	0.0735	-0.89895	0.6453
0.169883	-0.18457	-0.15163	-0.57873	0.312317	-0.01598	-0.18208	-0.78695	0.175883	0.6014	1.2458	0.52225	-0.51067	-0.57242	0.065933	0.35344	0.21255	-1.07745	0.430517	-0.02678
-0.27338	-0.46963	-0.07442	1.11618	-0.27395	-0.07722	-0.28795	-1.25348	-0.59603	-0.69362	-0.27245	0.683733	-2.24742	0.339567	0.127567	-1.70092	-0.74895	0.059883	0.018217	-0.33453
0.1605	-0.52508	0.5943	-0.51243	-0.21527	0.7883	1.11964	0.4604	0.59755	-0.64765	0.982267	-0.67378	0.182333	-0.19498	1.44188	0.25158	-0.07023	-0.31982	-0.02817	-1.00452
-0.03877	0.380667	0.0789	0.344333	0.650533	0.32045	-1.08902	-0.06372	1.03017	-0.08127	-0.84758	1.80183	0.360067	0.33035	-0.37035	0.35638	0.743683	-0.46487	0.809083	-0.65897
0.061817	0.741467	-0.22377	-0.96718	-0.06408	0.658233	0.7648	0.650683	0.77915	0.03875	-0.64807	-0.0274	-0.57838	-0.60048	-0.5255	-0.28552	-0.2253	0.88715	0.628783	-0.86783
0.151067	-1.29808	0.401517	-0.4584	-0.53262	-0.87707	0.65496	0.68928	0.975567	-0.16435	-1.14503	-0.74488	0.342083	-0.29265	0.657933	1.13506	0.850417	-0.5506	0.533267	-0.33935
0.088067	-0.18255	1.08078	-1.2801	1.39975	-0.03122	-0.28002	-0.8349	-0.50125	0.59955	1.05835	0.109183	-0.13698	-0.83272	0.294417	0.26714	-0.16608	0.051533	2.18392	-0.71638
0.688117	-0.59997	-0.92113	-0.6129	0.3904	-0.2495	1.2497	-0.06606	-0.34642	-0.72748	0.828617	-0.59018	1.49022	1.08378	0.49285	0.56936	-0.40123	-0.58028	0.149767	0.54175
0.132133	-0.82572	0.4206	0.526583	-0.4248	-0.29765	-0.07485	-1.25902	-0.76672	0.332017	-0.14117	-0.48155	0.382433	-0.05908	0.05978	0.431	-0.16985	0.117867	-0.31002	-0.55315
0.452933	-0.6779	-0.9973	1.01515	0.483567	0.8501	0.84176	0.12376	-0.46197	-0.0466	-0.01843	1.05968	0.964383	-0.15702	1.1126	-0.76772	0.21725	0.222667	-0.87778	0.69225
0.666733	-0.78667	0.343383	-0.66067	0.71315	1.32067	0.399917	-0.03093	0.181767	-1.0945	-0.20687	-0.4015	0.916317	-0.30888	1.64677	-0.56623	0.25125	0.044283	0.726633	-0.16832
-0.27642	0.551617	-0.65532	-0.62645	1.05397	-0.4511	0.840733	0.713	1.58217	0.520533	-0.85127	-0.41605	-0.01283	0.684567	0.4812	-0.28154	-0.57027	-0.439	-0.54063	-0.4691
0.97942	1.53087	1.49295	-2.21163	0.4646	1.45153	1.63612	-0.06113	1.28432	0.381233	0.39445	1.26065	-0.5353	0.292267	0.4912	-0.6277	0.018433	0.045533	0.085733	-0.12475
0.052733	0.016	-0.20847	0.491183	-1.22388	0.619883	0.39308	-0.14315	1.18765	-0.3744	0.544933	-0.89493	0.579167	0.417667	-0.35322	0.866	-0.17275	-1.55352	0.667633	0.055267
-0.12027	-0.40758	-0.35387	-1.05405	0.337733	0.35455	-0.40068	-0.78798	0.301733	-1.17193	1.24965	-0.45058	0.53615	-0.58665	0.276733	0.5032	-0.37278	-0.99748	1.57765	-0.91195
-0.0613	-1.28932	0.435967	-1.25897	0.059833	-1.28177	1.77273	-0.65668	0.072667	-0.94893	-0.14963	-0.34525	0.873617	-0.53307	-1.15884	0.30934	-0.12133	-0.1251	0.904217	-0.99273
-0.0305	1.05388	-0.92093	-0.55955	1.0955	1.3336	-0.2644	0.41646	0.132383	0.4542	1.05685	-0.05877	-0.3123	0.1484	1.55772	1.26974	0.468417	0.098183	1.09477	0.5913
0.646467	-0.89727	-0.42762	1.10205	-0.47102	0.044483	1.48022	-0.65497	-0.31665	0.03985	-0.42907	0.150733	-0.51985	-0.68452	-0.47628	1.6923	-0.62283	-0.62637	0.59675	-0.76687
-1.4384	-0.58148	0.62115	-0.59462	0.628633	0.557283	-0.5685	0.07608	1.40707	-0.37993	-0.59743	-0.42727	0.514967	-0.74298	1.48783	-0.45748	-0.16225	-0.26953	-1.01502	-0.07117
-0.03498	-0.37473	0.2499	0.153733	1.15062	-0.82885	0.55868	-0.73372	-0.9352	-0.40838	0.391167	2.00163	-0.68645	-0.50868	-0.9338	0.47848	-0.786	-0.02833	-0.00605	-0.80738
0.061833	-0.07137	-0.27593	-0.66563	0.757933	-0.65	0.570583	1.82762	0.04125	1.66878	-0.63942	-0.30065	0.464117	0.385333	-0.246	-0.85748	-0.23985	0.110417	1.17033	0.293467
0.222283	-0.28213	0.62705	-0.27937	-0.69005	-0.99418	0.85152	1.1998	0.395067	-0.51702	0.058717	0.609733	0.307717	1.49427	-0.94452	0.28192	0.434733	-0.60678	1.22577	-0.72473
1.4654	0.027133	1.9554	-0.24825	1.04745	-0.36697	1.24102	0.343517	0.5545	0.766833	-0.50307	0.9504	0.3923	-0.0649	0.82535	-0.3474	0.107233	0.658983	1.06767	-0.51528
-2.22197	-0.56188	0.915567	0.972333	0.158767	-0.55968	0.27468	0.075767	-0.29788	0.99435	-0.00193	0.14805	-0.4864	0.44175	-0.46182	-0.43238	0.501733	-0.0178	1.76207	-0.2615
0.34928	-0.7479	-0.95233	-0.61938	-0.75677	-0.51662	-1.24548	0.8241	-0.87898	-0.43673	0.0391	0.21115	0.556517	-0.01477	-0.23422	0.05724	-0.19268	-0.70658	-0.11002	-0.03972
-0.35743	0.007717	0.482517	-0.31157	-1.10145	-0.20798	0.19918	0.364317	-0.30568	0.030433	-0.45588	0.266283	-0.3743	-0.55412	0.85822	0.301417	0.583833	-0.01918	0.999567	-0.67688
-0.45565	-0.1987	0.985767	-1.1302	-0.6881	0.118083	0.61378	-0.40808	0.8641	-0.23518	-0.5653	-0.76008	0.3678	-0.448	0.14864	-0.86544	-0.4248	-0.45868	-0.34328	-1.19192
-0.18415	-0.80645	0.602717	-0.69597	-0.81972	-2.66212	0.45912	0.0727	0.48335	0.137067	-0.88157	-0.79032	0.368583	0.36755	0.42895	0.4209	0.49635	-0.11833	1.01267	-0.75708
0.227733	0.04636	0.609983	-0.51663	1.22435	0.596817	1.20037	-1.62944	0.999867	-1.11348	-0.29537	-1.84378	0.644283	1.42403	-0.5081	0.94162	-0.08978	0.300833	0.291583	-0.53843
-0.23353	0.786283	0.29795	0.2494	0.377383	-1.13685	0.359367	-1.0456	-0.45927	-0.12593	0.296717	-0.6229	0.523417	0.041033	0.377683	1.20872	0.293033	-0.79178	-0.21578	-1.54102
-0.38555	-0.21548	0.276367	0.038683	-0.0727	1.44397	-1.1331	0.35342	0.21245	-0.25645	-0.17797	0.537383	-0.71005	0.421783	0.63732	0.31752	-1.00235	0.519617	-0.13812	-0.50463
-0.68772	-1.09213	-0.19762	0.3279	-0.03825	-0.58823	-0.2297	0.73782	0.994867	0.923133	0.4197	-0.92813	-0.22367	1.80198	0.694183	-0.29676	0.3166	-0.0485	0.5951	0.1682
0.10055	0.1097	0.409217	-0.62723	0.423317	-1.23015	0.831267	0.206767	0.203867	-1.38965	-1.15593	0.510267	-0.25408	0.399667	-1.44516	0.51178	0.760517	-0.5767	0.117217	-0.42418
-0.7895	-0.91467	0.608717	0.340383	-1.33108	-0.54772	2.13506	0.8708	-0.27813	-0.13625	-0.2222	2.44812	0.504767	0.40625	-0.25062	1.67614	-0.71495	0.7645	-0.01907	0.021467
1.26983	-0.33548	-0.7714	-0.06325	-0.15307	-0.50317	0.773233	-0.2977	-1.11513	0.640067	-0.47635	-0.2131	0.762917	-0.97883	0.3102	0.80506	0.491183	-0.177	1.53293	-0.52853
-0.10318	-0.4053	-0.64247	-0.62113	0.9648	-0.63288	1.1683	-0.17977	0.415533	0.917417	-0.4065	0.563967	0.251717	-0.26473	-0.71402	-0.33253	1.3133	-0.4741	0.741133	0.25125
-0.59775	-0.45212	-0.27187	0.1177	0.466567	0.727633	0.313583	1.03596	-0.76223	0.20855	0.885	-0.79408	0.03455	-1.2178	-0.41782	0.53412	0.032167	-0.67558	1.89752	-1.07565
0.434033	-0.40533	-0.23213	-0.8971	0.404883	0.368383	1.1914	-0.75355	-0.50407	-0.48627	-0.86745	-0.424	0.364867	-0.0718	1.10254	-0.30234	0.844067	-0.35568	-0.7008	-0.60005
-0.37528	0.408467	0.5402	0.4631	-0.12898	-1.27155	0.04576	-0.11287	0.21335	-0.04572	0.4436	-0.18563	0.107917	0.8975	-0.1217	0.00708	0.808583	-0.43893	-0.37703	-0.02938
-0.75062	2.27122	0.269267	0.652333	0.241833	0.401783	-0.79895	0.34686	-0.08055	-0.31743		0.262567	-0.46613	0.883133	-0.64237	-0.3521	0.9156	-0.18462	-0.5188	0.4686
-0.40312	-0.43148	0.776883	-0.58358	0.9207	-0.73458	1.06102	1.005	0.550517	-0.57713		-0.01592	0.019633	0.28855	0.35834	0.478083	-0.41285	-0.1966	0.667317	0.08605
-0.51893	0.6303	0.407317	0.156717	-0.51625	0.2897	0.935733	0.1788	-0.645	-0.73438		0.228617	0.689317	-1.5682	0.24874	0.0848	-1.17995	-0.19703	-0.3214	0.261
0.17735	-0.03872	-0.38808	0.016167	-1.21767	-0.08	-0.70952	-0.064	-0.54078	-0.30503		0.167383	0.091617	0.487	1.66384	-0.01612	-0.60063	-1.1963	0.229267	1.46115
-0.69785	-0.72294	0.280867	0.128667	0.0768	-0.815	-0.18845	-0.1725	-1.01882	-0.0454		1.48752	1.25233	-0.16605	0.117817	-0.27208	-0.74623	0.334467	-0.16145	-0.38505
-0.52062	-0.32348	0.854067	1.22258	-0.4254	-0.81005	0.285333	-0.35242	0.687883	0.361833		-0.72563	-0.2622	-0.66633	0.87442	1.63412	1.0214	-0.31962	-0.34307	0.84935
-0.33377	-0.26345	-0.54355	0.4213	1.08747	0.548333	-0.71127	-0.08024	0.916283	1.5014		-0.56957	1.01375	-0.29765	-0.47577	-0.78097	-0.10957	-0.33645	-0.41692	0.58545
0.334433	0.73845	-0.46552	0.0912	-0.9552	0.068083	-0.4034	-0.87367	1.15612	0.20925		0.297083	0.10045	0.31705	2.03628	-0.17406	0.320633	-0.68885	1.44435	-0.2651
0.25645	-0.14222	0.028133	-0.40188	0.819067	-0.89017	0.2476	1.53692	-0.7339	-0.11657		-0.6049	-0.283	-0.42288	0.22365	0.02634	-0.04117	0.087433	0.822667	0.76785
-0.63025	-0.97225		0.363817	-0.26205	-0.31593	-0.29523	0.1355	0.200267	-0.31268		0.407233	-0.09678	-0.26693	-0.53193	-0.06675	-0.6704	-0.01967	0.22205	0.83965
0.64064	-0.65823		-0.50548	0.628583	-0.7408	0.090067	0.11642	0.0389	-0.31972		0.275683	0.804067	0.8205	0.8796	-0.0212	-0.8718	0.46815	-0.18682	0.272
0.38636	-0.30305		-1.40582	0.8823	-0.20178	1.8044	0.5053	-0.48875	-1.08313		0.1947	-0.14827	-1.39665	-0.13342	-0.73236	0.294083	-1.28508	-0.18497	1.46633
0.337367	-0.5056		0.627483	0.30895	0.92625	-0.8031	-0.25598	0.294267	0.230383		-0.68638	0.644167	0.528533	0.007633	-0.2402	-0.57775	0.19935	1.28933	-0.57308
-0.81273	-0.50267		-0.16307	-0.9543	-0.968	-0.88868	-0.65588	0.996267	-0.41205		-1.25795	-0.51925	-0.25013	-0.25672	0.539817	-0.11605	-0.59265	0.180583	-0.77453
-0.19693	-0.70297		-0.07443	0.209583	-0.62067	1.04912	-0.16565	-1.58315	0.0233		-0.1737	-0.34122	0.54015	-0.1191	-0.60468	0.321783	-0.70618	-0.09848	-0.71507
-0.52765	-0.38333		-1.19803	-0.26853	-1.209	-0.87865	-0.58416	-0.56665	-0.35978		0.384633	0.7009	0.3271	1.43417	1.06694	2.49365	-0.52267	0.411817	0.489433
-0.97355	-0.32362		1.08753	0.084233	1.11167	-0.48713	0.90232	-0.39937	0.344183		-0.43132	-0.13003	0.309283	-0.26467	0.61425	0.148417	-0.00135	-0.32307	-0.2384
-0.51675	-0.24598		0.83895	1.08105	-1.77567	-0.80854	-0.25316	0.14365	0.168367		0.49855	0.5968	-0.2855	-0.18553	-1.01242	-1.04135	-0.21272	0.083433	-0.14122
0.6543	-0.5783		1.19302	-0.27662	0.002167	-0.52525	-0.216	-0.40802	-1.27728		-1.22598	0.5277	0.396767	-0.16277	0.12434	0.632083	-0.50775	1.55648	0.7157
-0.73703	-0.71478		0.789367	0.07495	1.18593	-0.6749	-0.9323	-1.27817	1.04538		0.717517	0.365417	0.6846	-0.27865	0.15722	0.123517	-0.4906	0.74625	0.757267
0.29786	0.435933		-0.2087	-0.14063	-0.12828	-0.02658	0.755683	0.12115	-0.59528		-1.27892	0.341517	-0.47502	-0.40955	1.44696	-0.14005	-0.49517	-0.22372	0.736333
0.757167	-0.52423		0.696267	0.41265	-0.07127	-1.1049	-0.66686	0.296867	0.328567		0.39675	0.349017	0.1974	-0.36212	1.1368	0.458433	-0.0977	1.41868	-0.70582
0.079217	0.994883		-0.24095	-0.07048	0.84855	0.12666	0.485767	-0.14255	0.675867		0.264033	0.2037	-1.79612	1.54623	1.07616		0.236483	0.240067	1.18367
-0.43365	0.82238		0.49425	-0.57393	0.755933	-0.50865	-0.48958	-0.12505	-0.36925		-0.81353	-0.72648	-0.3441	0.396117	-0.38572		0.3162	-0.25963	-0.74572
0.020733	-0.69925		-0.33823	-0.4507	-0.8124	0.2272	-0.30895	1.13937	-0.8258		-0.85072	0.3151	0.83885	-0.08482	-0.2744		-1.37593	0.358233	-1.30618
-0.62497	-0.4906		-0.57497	-0.85373	0.300217	-0.08653	0.233467	0.111967	0.059617		-1.36295	0.999367	-0.9104	0.07976	-0.23293		-0.07643	0.843517	-0.38478
0.183233	0.419183		0.706433	-0.1477	-0.10293	-0.4099	0.79696	-0.80547	-1.10898		-0.2132	1.0618	-0.23425	0.23604	-0.8024		-0.54932	0.854167	-1.02102
-0.12568	-0.20878		-0.16375	-0.6463	-0.42192	1.67646	-0.74147	-0.68493	-0.63252		-1.23625	0.775783	-0.26177	1.39444	-0.9372		0.119867	0.299517	-0.03558
-1.01945	-0.33487		0.173817	0.9252	-0.03927	-0.31134	-0.82643	-0.24875	-0.44895		-0.22723	0.09915	-0.72617	-0.15246	0.58724		-0.05203	0.37885	-0.19237
-0.4997	0.1913		-0.01402	0.368083	1.0831	-0.09072	0.1674	0.7464	-0.74262		-0.85345	-0.07783	-0.22093	0.78458	0.12572		-1.08068	0.3256	0.44015
-0.35822	-0.40485		0.670433	0.194033	0.015983	-0.405	0.98935	-1.04915	0.252667		-1.15095	-0.42038	0.384183	0.03444	0.175067		-0.9122	-0.51977	0.184183
-0.44233	-0.30328		0.132933	-0.07858	0.816033	-0.22758	-0.06544	0.6505	0.679267		1.00948	0.0867	-0.13263	-0.857	0.982817		-0.13247	1.52335	-0.71685
0.6649	-0.59772		0.125367	-0.40875	-0.46007	-1.46882	1.77615	-0.62153	0.392733		-0.72532	1.09492	0.434167	0.16866	0.00042		-0.8988	0.358367	-1.08222
-0.05987	1.7727		0.93075	-0.15648	-1.00463	0.18598	-0.44104	-0.92398	-0.42412		-0.81493	-0.39425	-0.59558	1.34148	-1.81392		0.8929	1.23422	0.418917
0.305933	-0.14517		1.30827	-0.55628	0.21015	-0.86698	-1.66015	0.271967	-0.32957		0.129983	0.382267	-2.49423	0.413267	-0.26543		-0.6813	0.3613	0.671083
0.214533	-0.18417		-0.05332	-0.27765	-0.65758	0.69886	1.14605	-0.14407	-0.87877		1.23633	0.807417	-0.49393	-1.52382	-0.13166		-0.91043	0.021533	0.764083
-0.1641	-0.88138		-1.56498	-0.9359	-0.63778	0.29504	-0.76128	-0.18852	-0.75052		-0.15175	-0.85933	-0.44177	0.81468	-0.8675		-0.44967	0.951283	0.542383
1.36	-0.34153		1.44537	-0.74175	0.828933	0.581617	-0.18928	-0.63823	-0.16545		-1.03172	0.054233	0.14045	0.22908	0.2078		-0.50275	-0.17318	-0.64452
-0.12758	-0.82032		0.44105		-0.84093	-0.06578	1.48995	-0.63118	-0.58955		-0.38015	-0.0189	-1.08468	0.89136	-1.753		-0.40027	0.62035	-0.91753
-0.51787	-0.52642		0.210767		-0.08988	-0.0594	0.009133	0.1385	-0.21893		0.13285	0.386983	-0.09425	0.09446	-0.03528		-0.27237	1.27118	0.591933
-0.36413	-0.29018		0.85555		0.269033	0.203633	-0.38272	0.64295	0.21675		-0.38582	1.00965	0.169767	0.820167	0.15048		-0.69427	0.32355	-0.69095
-1.08553	-0.26468		0.308633		-0.49522	0.3521	-0.54902	-0.1191	0.149183		0.871667	-0.77273	-0.78977	-0.68488	-1.47722		-0.24003	-1.50387	0.513733
-0.55127	-0.02002		-0.6872		0.791483	-0.58885	-0.60875	-0.45002	-0.45008		0.049683	0.247767	3.07477	0.58392	-0.44518		-1.20338	-0.76875	0.448567
0.259833	-0.42502		0.7274		-0.46318	-0.13744	-0.34782	-0.37252	0.726233		-0.53137	0.042783	0.3963	0.637083	-0.0047		1.2562	0.38175	1.15248
0.05895	-0.43822		0.414967		-1.02687	-0.64395	-0.33458	-0.22105	-0.3815		0.358733	-0.48385	-0.96378	1.03486	0.44734		-0.85032	0.03525	0.989767
-1.16282	-0.33162		0.481983		0.698617	-0.57738	0.254867	0.356067	-0.37018		0.244517	0.94045	0.798717	-0.27196	0.53218		-0.06333	-0.26472	0.9304
-1.70337	-1.23848		-0.89245		-0.33197	-0.72982	-0.45475	-0.36052	-1.0897		-0.79472		-0.01445	-0.02522	0.33		-0.32518	1.32425	-0.54372
0.438633	0.081183		-1.20233		0.016517	1.0488	-0.44905	-0.84975	0.015083		0.384183		0.122333	-1.35952	-0.35132		-0.96142	1.01527	0.36365
	-0.8096		-1.07425		0.71025	-1.511	-0.07118	0.068633	-0.26597		-0.40855		-0.51405	-0.63982	0.99654		-0.40897	0.054533	0.7816
	-0.38118		-1.22355		0.405	0.02112	0.39456	0.1413	-0.2691		-0.91455		0.39525	0.093833	0.39092		0.7778	-0.31975	0.44695
	0.34344		0.508		-0.18622	-0.70123	-0.1472	0.592367	-0.646		-0.95987		-0.55407	0.22276	0.28252		-0.65523	-0.43358	0.221467
	-0.18478		1.00995		0.342633	1.2649	-0.49375		-0.17485		-0.546		-0.37743	0.018083	-0.29497		-0.15252	0.490183	-0.14978
	-1.0118		-0.5603		-1.06457	-0.48663	0.4128		-0.4588		0.6227		0.174017	0.712083	0.9692		0.188267	-0.30488	-0.02892
	-0.45552		-0.49762		0.114583	0.9828	0.94564		-0.06267		-0.94845		0.178283	-0.01102	-0.1526		0.133317	-0.30775	-0.13207
	-0.52192		0.88035		0.20785	-0.11562	-0.42518		0.53565		-0.97665		0.258417		-0.99896		0.741517	-2.01952	0.548133
	-1.24032		-0.4397		-0.27435	0.14525	0.9626		0.6684		-0.97748		0.179233		0.073783		-0.89072	0.333033	-0.50032
	0.57945		-1.65802		0.16225	0.603517	0.780583		-0.01568		-0.69783		-0.11062		0.0245		-0.56868	1.76542	0.05675
	-0.57345		0.285883		-0.35662	-0.4538	-0.23012		0.52445		-0.05837		-0.37092		-0.23172		0.355833	0.57415	1.07217
	0.20212		-1.37923		-0.06917	0.054533	0.53905		0.580233		-0.11845		-0.54627		-0.33612		-0.94043	0.539517	-0.40107
	-1.10197		0.48605		-0.32345	-1.23197	0.924967		-1.03215		-1.41492		-0.44733		-0.54156		0.56365	-0.13892	-1.16515
	-0.37407		-1.20682		0.482467	0.28298	-1.27268		-0.93438		0.28715		-0.77185		0.848833		-0.6707	0.380983	-0.78465
	-0.7626		1.07105		1.12612	-0.3045	-0.58522		0.547233		-1.02658		0.0575		1.08248		-0.5076	0.453483	0.28185
	-0.15968		-0.05068		-1.18502	0.32828	1.66043		-0.00318		0.155833		-0.72318		-1.17345		0.529783	-0.13168	-1.59953
	-0.02237		-1.49277		-0.61988	0.066033	-0.3967		0.72435		-0.88848		0.9631		0.22818		-1.43347	-0.40077	0.946617
	0.04245		-0.20783		-0.56892	0.51626	-0.0725		-0.81935		-0.48485		-0.51515		0.4192		-0.75122	-0.46435	0.35995
	-1.03872		-0.04312		-0.25832	-0.91418	-1.32902		-0.41578		-0.02617		-0.12855		0.92158		-0.1375	1.00508	-0.36905
	-0.61717		-0.67838		0.789283	-1.40622	1.01983		-0.23837		-0.34395		-0.2512		-0.07484		-1.10157	-0.86987	-0.21013
	-0.46992		-1.01555		-1.02125		1.5945		0.0622		0.4742		-0.65625		0.006083		-0.05888	0.033167	-0.53943
	-0.74668		-1.0924		-0.47748		0.21466		-0.50257		0.696017		0.367383		0.460467		-0.47535	0.39765	-0.59487
	-0.03272		0.006717		1.03923		0.5718		-0.8711		-0.40613		-0.36528		1.64922		-0.27885	0.504733	-0.94683
	-0.29243		0.306033		0.0532		-0.64925		0.496767		-1.19077		-0.40772		0.7985		-0.76328	0.162217	-1.07993
	0.297317		-0.31178		-0.27932		-0.27965		-0.40757		-0.579		0.260683		0.05622		0.494133	0.548517	-0.36872
	0.717567		0.347583		-1.30393		0.5005		-0.40265		-0.34893		-0.33693		0.30634		-0.8634	-0.50835	0.053217
	-0.3879		-0.56447		-0.54563		0.17612		1.11245		0.327583		0.803517		-0.94184		-0.13605	0.312367	-0.8402
	-0.6744		-0.35017		-0.31908		0.106417		-0.44833		1.48462		-0.08877		-0.39838		-0.27048	-0.00683	-0.16578
	-0.75318		-0.66715		0.060983		-0.13175		-0.6462		-0.33203		-0.24043		-0.27804		-0.95807	-0.4398	1.05025
	0.881117		-0.26585		-0.41092		-0.74922		-0.49173		0.2152		-0.83058		0.63626		0.6436	-0.45568	-0.02002
	-0.54302		0.663483		-1.17552		0.3486		0.866533		-1.84018		-0.91288		-0.32326		0.772833	-0.07733	-0.81797
	-0.44618		-0.7874		0.151167		0.8234		-0.53387		-1.04543		-0.3301		-0.82795		-0.26388	1.1281	1.53123
	-0.66962		-0.00833		0.131383		0.54192		-0.25363		0.112633		-0.80917		-0.41626		0.431817	-1.04622	-0.77858
	-0.8932		-0.8296		0.676183		0.26966		0.447067		0.0107		0.39055		0.51125		-1.05235	0.666867	-0.08863
	-0.51168		-0.98447		-1.02445		-0.91732		-0.23585		-0.2206		-0.90972		0.26354		-0.17635	-0.8764	-0.05797
	-0.07543		-1.15723		0.166367		-1.04738		-0.40792		-0.80513		-0.12593		-0.3629		-0.63007	-0.2734	-0.2812
	-0.78068		0.320433		0.11525		-0.84825		-0.82907		-0.27125		-1.02493		-0.1524		0.985767	0.968533	0.17755
	0.10354		0.656717		0.705		0.25935		0.066567		-0.10637		0.179783		-0.26036		-1.36175	-0.01678	-0.06127
	-2.26925		-0.09053		-0.92922		-0.0032		-0.12645		-0.90238		-0.70725		-0.41494		0.070417	0.030233	1.02352
	-1.52578		-0.05975		0.325683		-0.78628		-0.79745		-1.31893		1.49027		-0.19916		0.048283	-0.65697	0.38765
	-0.95795		-0.4204		-0.85245		0.135383		0.192		-1.0052		0.5553		0.18296		0.3574	-0.0046	-0.53525
	-0.4815		-0.56488		0.24725		-1.15668		-0.39195		-1.3881		0.8151		0.44498		-0.74253	0.2067	-0.84292
	0.545817		-2.45763		-1.255		2.15048		0.17035		-0.80732		-0.05787		-0.2141		-1.01715	0.126433	-0.21023
	-0.39637		0.272517		0.331167		-0.19645		0.451667		-0.01417		0.146017		0.41558		0.3079	0.681033	0.103783
	-0.19843		0.04435		-1.11917		0.58118		0.626683		-0.29452		0.515017		0.58596		-0.44582	-0.7882	0.098383
	0.226533		-0.39285		-1.35473		-0.72052		-0.97778		-0.80547		-0.45563		-0.49502		-1.02133	-0.32425	0.015417
	-0.21325		-0.1498		0.4052		1.435		0.755783		-0.71923		-0.11368		-1.52704		-0.97527	-0.68172	1.29442
	-0.08605		0.366183		0.178967		0.0124		-0.73558		0.23295		-0.49403		-0.00288		-0.62962	0.709933	0.787467
	-2.2516		0.657183		-0.60337		0.4049		1.12562		1.52517		0.436517		-0.18316		-0.68795	0.274683	-0.21862
	0.033917		0.006517		0.069367		0.0668		-0.6848		0.12145		1.09983		-1.14426		-0.15957	0.808767	-0.7129
	-0.39705		0.890967		-1.34087		0.147267		-0.0983		-0.41313		-0.33522		0.7699		-0.65857	0.125933	-0.692
	-0.835		-0.47238		0.521883		0.48518		-0.34285		0.062117		0.406767		-0.5509		0.326733	0.294983	-0.11557
	-0.32435		0.142317		1.0368		0.068967		-0.09342		-0.33568		-0.49942		0.80074		-0.1439	-0.18372	-0.14308
	-0.6247		-0.57163		0.54105		1.06058		0.21105		-0.91108		0.735283		0.33088		-0.08848	1.05905	0.45465
	-0.61707		-0.73757		0.600283		-0.86452		-1.00337		-0.13723		0.015617		0.629217		-0.79165	0.20925	-1.09742
	0.15942		-0.38807		-0.03733		-0.20853		1.08873		-1.33368		-0.52912		0.41916		-0.64643	1.30232	-0.57658
	-1.24807		0.328983		-0.19288		-0.23314		-0.11828		0.217333		-0.37333		-0.70343		-0.57015	1.07008	0.704517
	-1.01513		-0.83413		-1.4077		-0.36327		-0.64258		-0.96093		-1.51272		0.26074		0.504917	0.945117	-0.72117
	-0.74335		1.25205		-1.40235		0.26988		-0.67327		-0.7779		-0.12122		-0.0776		-0.66662	1.2112	-0.62905
	-1.13508		0.507083		-1.10697		-0.3889		-0.14332		-0.51538		-0.90107		-0.48248		-0.92207	-0.40767	0.04475
	0.158033		-0.32345		0.029583		0.338633		-0.32112		-0.65048		0.451883		-0.35738		0.75745	-0.28055	-0.37787
	-0.74975		0.681783		-0.27128		-0.46634		0.330067		-0.43003		0.042983		-0.0565		-0.21122	-0.5475	0.348133
	-0.69417		0.57785		0.736367		-0.56717		-0.55257		-0.6619		-0.26725		-1.46424		0.013933	0.064583	-0.77708
	-1.11052		-0.65192		-0.23385		-0.22978		-0.0402		-0.29913		1.47795		0.16152		-1.04928	0.362383	-1.45418
	-0.54292		0.137817		-1.25095		-1.18295		-0.01803		-0.07253		-1.52697		-0.93478		-1.73208	0.16915	-0.50532
	-0.4059		-0.15675		-0.13655		-0.15077		-0.09938		-1.29617		0.34265		-0.58638		-0.74063	-0.8313	-0.22097
	0.339717		1.42808		-0.4815		-0.20505		-0.7663		-0.4247		-0.29232		-0.16822		-0.20195	-0.19205	-0.21985
	0.404017		-0.30032		-0.34517		-0.0264		0.325667		-0.05163		0.04345		0.51394		0.253933	0.033467	0.7614
	-0.74733		0.91015		1.32547		0.6103		0.258467		-0.30612		-0.7065		0.24624		-0.48553	0.462683	-0.54482
	0.20786		0.422433		0.21135		-0.27242		-0.52248		0.6939		-0.7883		-0.4715		-0.27817	0.8012	0.090583
	0.197433		-0.79452		-1.72112		-0.13597		-0.36675		0.424417		-0.05975		0.30568		-0.99547	1.35945	-0.4685
	-0.71317		-0.20435		0.064017		-1.46438		-0.0029		-0.50512		0.161533		0.13214		-1.2449	-0.1529	0.368317
	-0.8078		0.200883		0.011683		-0.0962		0.08475		-1.26035		-1.2784		-0.79106		-0.1188	-0.18517	0.7177
	-0.11735		-0.16905		0.359183		0.20566		-0.60807		0.092567		-0.01463		0.07406		-0.77482	-0.25378	0.4784
	0.9857		-0.30458		0.231767		-0.66822		-0.41297		-0.54937		-1.33577		0.39068		-0.5309	-0.85278	-0.58157
	-0.52692		-0.14913		0.487033		-0.64562		-0.41688		1.05182		1.04452		-0.08103		0.08015	-0.56305	0.9062
	-0.22898		-2.04027		-1.07082		-0.1555		0.08615		-1.223		-0.27177		-0.58708		-0.40818	2.14578	-0.07133
	-0.59415		-0.15008		-1.23783		-0.29602		-0.40692		0.521967		-1.5508		-0.10768		-0.58442	-0.21055	0.520517
	-0.57368		0.30915		0.127667		0.726167		0.18025		0.333217		-0.4586		-0.24864		-0.05055	-0.4788	-0.6007
	-0.90188		-1.14463		-0.1078		0.13768		1.51775		-0.55832		-1.09593		0.27508		-0.30258	0.723767	1.2195
	-0.10515		0.69615		1.65522		0.893533		-0.58175		-0.02132		0.43385		-0.7304		0.042783	-1.16538	0.09035
	-0.35297		1.48738		-1.23268		0.1734		0.523133		-1.87953		-0.12135		-0.01038		-0.9638	0.237633	-0.50245
	0.03055		-0.04738		-0.98913		0.755817		0.2228		1.73413		-0.46467		-0.9514		1.97408	0.001233	2.19833
	-0.04127		-0.34313		-0.77215		0.009667		-0.73275		0.495167		-0.47165		-0.50912		-0.47347	-1.34737	0.239633
	0.0091		0.225867		-0.88353		0.7816		-1.0881		-1.33615		-1.62858		-0.58818		-0.00462	1.58075	0.227067
	-0.07903		0.68335		-0.09452		-0.53532		0.908733		-0.40702		-0.36583		-0.65796		-0.27163	0.2699	-1.87467
	-0.26468		-0.5069		0.801317		-1.24848		-0.03233		-0.45748		-0.25707		-1.00313		-0.7439	-0.45523	0.9314
	-0.91612		0.95945		0.395867		-0.31717		1.09352		-0.65997		-0.86035		-0.93848		0.3884	-0.4603	-0.52862
	-0.22537		0.948667		-0.7976		-0.58928		-1.40563		-0.53882		0.304167		-0.97394		-0.41182	-0.30315	2.72057
	1.36638		0.339583		-1.39897		-0.95912		-0.1924		0.0093		-1.19687		1.41668		-0.00647	0.466217	-0.19812
	-0.48033		-1.12882		-1.10737		0.697017		1.61415		-1.2862		-0.66702		-0.1213		-1.19273	-0.63333	0.602667
	-0.69402		-0.20782		-0.13023		-0.3648		-0.26245		-0.65707		1.094		0.85624		-0.38047	1.75333	-0.87235
	-0.51895		-0.8175		0.037467		0.030017		-0.57988		-0.60627		0.3865		-0.689		-0.92497	0.2528	-0.4611
	-0.23885		-0.84795		-0.3766		-0.1014		0.158933		-2.18758		-0.37238		-0.62298		-0.39973	-0.55773	0.29195
	-0.77628		0.7093		-0.08003		-0.18764		-0.349		-1.9099		-0.85707		1.2176		-0.77442	0.589483	-0.34957
	0.4717		-0.96233		-0.46233		-1.09468		-1.34122		-0.5226		-0.60457		0.60884		-1.0556	0.837867	-0.31315
	-0.01224		1.79933		-1.45408		-0.05848		-0.52902		0.129133		-1.13172		-0.58556		-0.85685	-0.15663	-0.47387
	-0.44918		0.269133		-0.84278		-0.28312		-0.94618		-0.08255		0.300567		-0.11965		-0.83993	0.698767	0.57755
	0.284533		0.6802		0.219867		-0.23735		-0.13733		-1.10678		-1.21175		-1.56785		-0.57898	0.175617	-0.61968
	-0.55407		-0.50382		0.407233		-0.62486		-0.57282		-0.79932		-1.22307		-0.26184		0.243733	-1.87012	-0.71572
	0.20475		-0.10897		-0.30743		0.03218		0.024683		-1.16723		-0.11792		0.2222		-0.44643	0.387217	0.72625
	-0.36185		-0.53978		0.08475		-1.23925		0.923383		-0.23182		-1.02732		0.443867		-1.12558	-0.44242	0.104017
	-1.32635		0.1869		-0.01623		-0.54366		-0.24213		-0.7524		0.5953		0.40002		-0.1259	0.643933	-0.50705
	-0.96177		-0.75692		0.325233		-0.83574		-0.58068		-0.9246		-0.45587		0.24492		0.292383	-0.11242	-1.03093
	-0.6412		0.010667		0.191717		0.1624		-0.67022				0.497517		0.79008		0.228183	1.72455	-0.38612
	-0.2005		-0.58658		0.479483		0.49356		0.76825				-0.45852		-0.60368		-0.68088	-0.31463	-1.18525
	0.245817		-1.0548		0.661417		-1.72748		-1.08818				-0.72513		0.11224		-0.30952	1.53567	1.03495
	0.89495		1.18132		-0.95038		-1.19112		-0.49363				-0.68675		-0.40967		-0.15333	-0.2322	-0.65592
	-0.73363		-0.71005		-0.44063		-0.08672		0.0796				0.3298		-0.30628		-0.75245	0.821217	-1.18408
	-0.08298		-0.92135		-0.47127		-0.92442		-0.03437				-0.85998		-0.46454		-0.95323	0.156917	-1.12
	0.279267		-0.47498		-0.20897		0.53496		0.018				0.618717		0.394983		-0.71905	0.4003	-0.42347
	-0.65052		-1.07113		0.19575		-0.97198		-0.3841				0.193883		-1.15556		1.1702	0.038317	0.2435
	-0.24355		-1.43447		0.674733		0.12692		0.490083				-0.98813		0.17728		-0.50957	-0.20672	-0.18578
	-1.08103		-0.13668		-0.26725		-0.51403		-0.09785				1.17573		-1.8046		-0.8187	-0.01788	-0.56692
	-0.91377		0.3064		-1.21267		-0.06283		0.015617				-0.49412		-0.19927		-0.9112	0.002333	0.9352
	-0.06932		0.8358		0.871083		0.61225		0.47895				-0.10062		0.42266		-1.07302	0.238	0.530517
	-1.3425		0.91		-1.38118		-1.3541		0.2832				0.2254		0.0133		-1.6681	0.2014	0.580617
	-1.14183		0.658367		-0.0163		0.82608		-0.287				1.20622		-0.67103		-0.7797	-0.1996	-0.21648
	-0.43802		1.00107		0.4802		-0.135		0.480517				-0.26688		-0.0735		-0.41728		-0.92652
	-0.24743		0.916383		-1.99022		0.92602		-0.67313				0.284367		-0.354		-0.6263		-0.61643
	0.1296		-0.00372		-1.41232		0.113633		-0.80222				1.17317		0.8869		-0.84888		-0.63838
	0.4031		0.652417		-0.07782		-0.70305		-1.26528				-0.03393		-1.14104		-0.55708		0.0117
	-0.60605		0.249167		0.270083		-0.12888		-0.13717				-0.6496		-0.44508		-0.08737		-0.68695
	-0.1324		-0.37173		-1.01002		-0.5315		-0.39032				1.10107		0.72558		-0.24113		0.67145
	-0.37645		-0.2487		-0.16125		-1.06867		-0.2538				0.978283		-0.35574		-0.45315		-0.75258
	-0.31502		-1.5227		0.916733		0.3654		-0.25995				-0.5209		-1.89835		-1.0324		-0.48712
	1.23705		1.34228		-0.46553		-0.03608		-0.56835				0.614667		0.52294		1.36987		-0.01607
	0.043767		-2.59052		-0.61082		-0.1749		-0.39462				-0.35612		0.25486		-0.26975		0.275917
	-0.94415		0.66455		1.2548		0.0039		1.02495				-1.44322		-0.48868		-0.18825		0.625633
	-0.9856		-1.57032		-1.08617		-0.11867		-0.13143				-0.7713		-0.1453		-0.1288		-0.15045
	-1.02528		-0.87185		-0.37648		-1.08588		0.419183				-0.24085		-0.80286		0.38595		-0.9985
	-0.33378		-0.44042		0.03365		0.744667		-0.05627				-0.8779		1.10752		-0.44188		-0.64692
	-0.76848		-0.21327		-0.4848		-1.11242		-0.02403				-1.36412		-0.11574		-0.00465		-0.04847
	-0.36635		0.098467		0.312933		0.13164		-0.96973				-0.40135		-0.8163		-1.06462		0.4036
	-1.06723		-0.83895		-1.57532		-1.289		-0.22648				-0.72925		-0.88152		-0.9947		1.24833
	-0.3709		0.31055		-0.81768		0.64106		-0.2389				-1.03933		-1.53026		0.074983		-0.23542
	-0.80737		-0.61657		-0.64687		0.1374		-0.64638				0.0522		-0.2372		-0.82		0.306683
	-1.07275		-1.46577		-0.73358		1.13024		-0.58105				1.0822		-0.71392		-0.33813		-0.34058
	-0.04325		-0.12705		1.02448		0.37152		-0.016				-0.37605		-0.3897		-1.50367		0.302117
	-0.37833		-1.01997		0.672883		-1.21607		0.48885				0.239683		-1.23092		-0.79528		-0.5546
	0.156767		-1.22352		0.931933		0.82044		-0.32143				-0.29237		-0.69562		-0.52905		1.43713
	-0.25178		0.104867		-0.99542		0.362467		-0.11902				0.1326		0.032083		-0.72115		0.311517
	0.412333				1.50585		-0.28048		-1.02898				0.13515		-0.393		-0.51242		-0.40125
	0.278317				0.580483		-1.10344		0.653867				0.21655		0.359983		-0.92537		0.62765
	-1.75653				-1.45085		0.454017		-0.05193				-1.39888		0.773		-0.93975		1.52347
	0.017617				-0.31		0.53838		-0.17783				0.535333		0.05652		-1.0237		-0.76255
	0.120667				-0.0827		-0.8937		-0.96182				0.17685		0.03292		0.357117		-0.63503
	-0.26392				-0.22957		0.49618		0.32615				-0.52735		0.92262		-1.77803		-0.12278
	-0.57058				-0.16463		-0.35308		-0.393				0.193267		0.4895		0.1653		-0.52372
	-0.26892				0.03665		-0.71177		-0.2291				-0.42513		-0.36178		0.530033		0.3451
	-0.214				0.759917		-0.25506		-0.77287				0.316983		0.5354		-1.2679		-0.45897
	-0.72392				-0.2978		-0.0228		-0.8229				0.114883		-0.20268		-0.67842		0.506333
	-0.45448				-0.59002		-0.42217		-0.04302				0.09495		0.5275		-0.45478		-0.6059
	-0.95552				0.667767		-1.35933		-0.08443				-1.73465		-0.52604		-0.63727		-0.78583
	0.425633				-0.09388		0.11102		-1.17147				0.042283		-1.13018		-0.24278		-0.94532
	-0.28538				0.4102		-1.35333		-0.37068				0.141583		-0.46656		-0.95242		0.05985
	-0.43257				-0.19975		-0.2621		-0.73582				-1.18278		0.00788		-0.97495		-1.1803
	1.28442				0.112883		-1.58752		0.1526				-1.27275		0.2633		1.02943		0.684867
	-0.74948				-0.99143		0.241917		0.898617				0.26265		0.53322		-0.25802		-0.47443
	0.262283				-0.24017		-0.59295		-1.05087				-0.82885		-0.43938		-1.10527		0.368333
	-0.80907				0.4856		0.30942		-0.18063				-0.02615		1.04858		-0.2552		-0.347
	-1.01028				-0.50197		-0.3133		-0.5189				0.190633		-0.3102		-0.37355		-0.2063
	0.852883				-1.1252		0.288583		0.054133				0.227267		-0.44058		-0.4293		-1.33558
	-1.12777				-1.20533		0.98395		-0.16408				-0.12443		-0.54093		-1.4446		0.3139
	-0.56327				-1.6007		0.1879		-0.47567				0.033367		0.507867		-0.10603		0.275417
	-0.4433				-0.68213		-1.4729		-0.23093				-0.25863		0.28024		-0.32008		-0.27122
	0.077317				-1.01818		0.27886		0.1556				0.50815		-0.5165		-0.27537		2.2283
	-0.42092				-0.19325		-1.15014		-0.71988				-1.65995		-0.24976		-0.46542		-0.1003
	-0.74322				-0.15457		-0.6141		-0.67743				0.2771		1.02165		-1.62378		0.763533
	-0.16768				0.479933		-0.9567		-0.502				-0.36227		-0.34228		-1.50848		0.177367
	-0.99787				0.047033		1.07194		-0.82408				0.8256		-0.05442		1.14542		-0.36435
	-0.48478				-1.12427		-0.7438		0.857617				0.620233		0.3888		-0.7933		0.164817
	-0.95673				1.54648		0.538883		-0.72075				-1.1286		-0.00413		-0.95668		-0.12285
	-0.63655				-0.51702		-0.01942		-0.22963				-0.39807		0.449		-1.03028		-0.03163
	-0.19772				0.1736		-0.1826		-0.85432				-0.19377		-0.76408		0.4145		-0.80617
	-0.2393				-0.15727		-0.79314		0.908433				-0.85453		-0.58338		-0.1111		-0.18115
	1.1913				-0.01848		-0.58322		0.2043				-0.91575		-0.53392		-0.50348		-0.14792
	-0.58385				0.348583		-0.43642		-1.0643				-0.09757		-1.05018		0.445067		0.2981
	-0.19422				0.14635		-0.13868		0.031867				-0.6378		0.312833		-0.14533		-0.87073
	-0.62167				-0.42868		0.523533		-0.0432				-0.62605		-0.09954		-0.82737		-0.40463
	-1.25373				-0.52987		-0.98968		0.3736				-0.15092		0.1302		-0.38758		-0.4091
	-0.07178				-0.78065		-1.18907		-0.5358				0.29475		-0.90804		-0.7875		-0.53365
	0.0182				-1.27012		-1.34777		-0.57822				-0.68095		-0.02532		-0.93383		-0.58978
	-0.28048				0.062467		1.00874		-0.26365				0.01565		-0.89172		-0.42307		-0.39308
	-0.61133				-1.08082		-1.67414		-0.66923				-0.91987		-0.52274		-0.92335		-0.54475
	0.184267				-0.29733		-1.56553		-0.16412				-1.8879		0.35842		-0.72515		-0.18192
	0.672133				-0.23818		-0.65668		-0.58597				-0.32375		-0.74968		-1.57765		0.052733
	-0.6284				-1.42835		1.00255		-0.81192				0.320867		-1.20692		-1.2359		-1.05805
	-0.71805				-0.66085		-0.58952		-1.46068				0.1403		-0.02303		-0.55787		0.5814
	-0.59987				-0.71775		-0.90448		-0.47743				-2.31215		-0.36768		-0.21677		1.3109
	-0.4317				-0.39058		0.48498		-0.30137				0.28665		-0.73024		-0.52487		-0.15592
	-0.70175				-0.72847		0.0916		-0.97865				-0.48005		0.72138		-1.2764		-0.98875
	0.140433				0.391933		-0.04362		-0.13978				-1.54717		-0.3231		-0.74585		-0.47115
	-0.4902				-0.3567		-0.1017		-0.22995				0.484117		-0.11184		-1.07315		-0.62645
	-0.8687				-0.73833		-1.0156		0.4525				-0.60355		0.46638		-0.86417		0.650483
	-0.4532				0.538833		-0.34077		0.541967				0.298267		0.61685				-0.28667
	-0.20577				-1.52423		-0.3794		-1.21518				-0.89833		0.53398				-0.38393
	-0.83025				-0.13828		-0.52466		-0.97853				0.190267		-0.7974				0.294867
	-0.61298				0.132083		-0.23585		0.133217				0.613633		0.71622				-0.41183
	-1.2248				0.160267		-0.32172		0.609417				-0.48075		-0.86112				0.083383
	1.115				0.191883		0.974117		-0.02125				-0.48233		0.13836				-0.71228
	-0.39962				0.120017		-0.19037		0.151567				-0.48598		-0.28292				-0.60475
	-0.492				-0.00787		0.52676		-0.65453				1.57417		-0.15254				-1.64167
	1.2007				-0.48615		-0.51832		-0.96625				-0.8066		0.394283				-0.713
	-0.69858				-0.68365		0.0302		-1.30708				0.987917		-0.39077				-0.06957
	-0.62342				-0.58115		-0.17682		-0.50863				0.869833		-0.26258				0.349417
	-0.99398				0.267783		-0.12823		-0.27738				-0.9761		-1.77507				-0.37203
	-0.53395				-1.80072		0.4002		-0.56907				-0.14845		-0.5824				0.242217
	-0.93792				-0.2375		-0.74548		0.02				1.92045		-0.02874				0.069483
	-0.89765				-0.89558		-0.2274		-0.4167				0.42535		0.0906				-0.97743
	-1.40212				-0.86232		1.216		-1.245				-1.00407		-0.90128				-0.26558
	-0.14832				0.42075		-0.46003		-0.43945				-0.78453		0.3141				-0.5041
	-0.52417				-0.59335		0.415883		0.018367				-0.32302		0.4195				-0.3106
	0.624267				-0.43962		0.25254		0.345017				-0.32167		-2.21313				-0.76393
	-1.34795				-0.13833		-0.83403		-0.13507				-1.32697		-1.1629				1.66482
	-0.57022				0.229167		0.237333		-0.86535				-1.45717		0.11126				-0.28258
	0.7227				0.08005		-0.28547		0.15695				-0.48187		-0.32386				-0.33162
	-1.0824				-0.96128		-0.28494		-0.75893				0.437783		1.49702				-0.41658
	-0.39447				0.0361		0.38645		0.427533				-0.94227		-0.57317				1.89818
	-0.43247				-0.62408		-1.02775		-0.37757				0.266167		0.359417				-0.7248
	-0.48778				-0.61452		-1.67263		-0.72502				-1.70852		-1.36072				0.093683
	-1.01662				-1.72388		0.884667		0.6103				-0.441		-0.91594				-0.73357
	-0.37977				-0.49827		-0.97402		0.027067				-0.03825		-1.1096				-0.09545
	-1.3434				-1.51272		-0.42132		-0.41065				-0.62408		-0.40812				0.196633
	-0.70783				-0.75098		-1.14258		-0.93572				-0.64895		0.25254				1.45188
	-0.62657				-0.48127		-0.27137		-0.45015				-1.52342		-0.01073				-0.21257
	-0.77215				1.04107		0.119683		-0.02348				-0.40962		0.3618				-0.45982
	-1.83905				-0.70162		-0.36967		-0.76467				-0.05027		0.11316				0.56885
	-0.6532				-0.92207		-0.5444		-0.6231				-0.28117		-0.64213				-0.82635
	0.28705				-0.2843		-0.09722		1.27033				-0.65363		-0.61875				-0.9266
	-0.45087				-1.29332		-1.14568		0.139767				-0.6303		0.69236				-1.3062
	0.475567				0.193767		-0.1417		-0.72388				1.41013		1.0206				-0.9832
	-0.90878				-1.0745		-1.2478		-0.423				-0.04552		-0.89236				-0.45998
	1.1034				-0.98515		-0.09438		-0.7031				-0.73045		0.45714				-0.78948
	-0.13812				-0.61312		0.030433		0.4573				-0.80372		0.28764				-0.10677
	-0.1627				-0.96457		0.084617		-0.0713				-0.04343		1.06954				0.463367
	-0.68508				-1.64375		-1.4614		0.007233				-0.62652		-0.1626				-0.39132
	-0.29492				-1.18857		-0.39882		-0.57592				-0.39805		-0.78824				1.21255
	0.8411				-0.61275		0.21122		-0.12237				-0.6517		-0.39822				-0.29927
	-0.04903				-0.94702		0.30814		-0.54988				-1.03		-0.8652				-0.53103
	-1.0128				-1.35392		0.7783		-1.73822				-2.07898		-0.81018				0.659733
	-1.4978				-1.27675		-0.50075		0.469983				-0.24705		0.154933				-1.03405
	-0.72533				-1.69453		-2.3008		-0.36785				-0.66998		-1.18874				1.57793
	-0.68263				-0.82102		-0.38735		-1.32387				-0.5194		-0.75392				0.481183
	-1.57758				-0.60075		1.7626		0.35955				-1.33983		-0.44168				-0.39167
	-0.57948				-0.40537		1.0454		-0.44758				0.755033		0.8791				-0.29765
	-0.50525				-1.05993		0.35825		-0.87085				-0.67293		0.96832				0.0409
	-0.14188				-0.7309		-0.27927		0.339367				-0.77765		-0.80464				-0.8785
	0.48175				0.088617		-2.31402		-0.16322				0.2324		0.4317				-0.15005
	-0.61418				-0.44935		-0.64216		1.97712				-1.00203		-0.94798				-0.56367
	-1.40793				0.080433		0.43432		-0.65873				-0.5041		-0.0632				-0.11817
	-0.1786				-0.18332		-0.60617		0.147067				-1.2355		-0.15498				-1.0031
	-0.83663				-0.73375		-1.49273		1.58472				-0.45847		0.6525				-0.12025
	-0.51775				-1.18558		-0.60575		-0.48682				-1.77895		-0.67192				0.66945
	-1.1529				-0.46263		-0.47405		0.438533				-0.8367		0.53238				-0.21737
	-1.60655				-0.16183		0.64926		-0.75408				-0.4894		-0.97193				-0.21982
	-0.1872						-1.10835		-0.09877				0.310617		0.07828				-0.38688
	-0.71647						-0.7841		-1.12898				-0.34813		0.2372				-0.64182
	-0.51133						-0.44932		-1.05925				-0.93332		0.321683				-0.65728
	0.196983						-0.55937		0.844967				-0.03082		0.68876				1.57113
	-0.99127						-1.08384		-0.60562				-0.90397		-0.60436				-0.146
	-0.77262						-0.22846		-0.46957				-1.42338		-0.24945				0.010667
	-1.33272						-0.32783		0.830367				-0.79692		-1.05732				-0.31498
	-1.13568						-0.26652		-2.1174				-0.11015		-1.48076				1.02465
	-1.09063						0.32704		-0.49033				-0.76012		0.84072				-0.07933
	-0.60875						-1.2658		-0.84185				-1.05027		-1.41586				-0.48652
	-0.46237						0.2754		-0.15533				0.096833		0.62944				-0.32592
	-0.75433						-0.1706		-0.11577				0.9406		-0.62222				-0.03115
	-0.93285						1.17548		-0.32588				-0.69132		-1.45998				-0.5288
	-0.36023						-2.08988		-0.30048				-0.24197		-0.2848				-0.89502
	-0.66732						-0.36145		-0.05743				-1.0428		0.59694				-1.13107
	-1.44072						-0.45212		-0.25625				-1.06017		-1.61357				-0.62275
	-1.08947						0.54925		-0.63332				-0.07948		-0.3652				1.34358
	-0.50908						-1.18998		-0.14737				0.204167		-0.7902				-0.68418
	-0.62935						-0.26168		-0.63027				0.393667		-0.88156				-0.35762
	1.39823						-0.44372		0.58285				-0.70377		-0.21954				-0.25832
	-0.35742						-0.58122		-0.20983				-0.30108		-0.23472				-0.82663
	-0.3931						0.039783		-0.56157				-0.79482		0.37642				-0.06257
	-0.65017						-0.58422		0.239367				-0.47812		0.21088				0.6217
	-1.40955						-0.84233		-1.15328				-0.37532		-1.24486				0.027567
	-0.71168						-0.5381		0.14205				-0.40322		0.34908				-0.66915
	-0.84262						-1.15737		-0.636				-1.7108		-0.82708				0.567817
	0.1548						-0.68452		0.330933				-0.27438		-0.95622				-0.57545
	-0.97227						-0.93124		0.839883				-0.6965		0.35088				-0.431
	-1.22393						-0.78458		-0.8478				-0.5772		-0.59776				0.250417
	-1.01132						-0.53942		-1.39618				-0.70725		0.3957				1.53668
	-0.69035						-0.73075		0.424383				-1.5069		-0.83536				-0.41532
	0.94025						-0.51896		0.1444				-0.54107		0.514933				-0.51827
	0.268683						-1.36862		-0.54032				0.110667		-0.06152				-1.14522
	-0.76793						-1.24687		0.284267						-0.14908				0.074067
	0.6123						-0.03504		-0.25637						-2.32868				-0.86842
	-0.81692						-1.16522		-0.71552						-0.92576				-0.01922
	-1.82812						-0.58122		-0.58975						-0.6836				-0.52455
	-0.45755						-0.07633		-0.38653						-0.7228				-0.82305
	-1.60736						-0.78295		0.166483						0.12744				-0.08648
	1.28582						-0.7657		-0.04165						-0.707				-0.43042
							0.114267		-0.91437						-1.52896				-0.9161
							-0.52748		0.620567						0.14554				-0.44842
							-0.2672		0.164633						-0.33094				-0.26193
							-0.96848		-0.65662						0.16602				-0.04045
							-0.89357		0.0569						0.77555				-0.761
							0.144633		-1.35177						-0.8427				-0.40108
							-0.94307		-0.51955						-1.54778				0.091917
							-0.29274		-0.45755						-0.81957				-0.71195
							-0.47938		0.40305						1.3486				-1.17958
							-1.42105		-0.73013						0.11826				-1.22123
							-0.79526		-2.29498						-0.68238				-0.92235
							-0.24552		-2.01933						-0.88114				-0.0803
							-0.1671		-0.7926						-0.83852				-1.96317
							0.355783		0.003						0.088333				-1.08293
							0.466483								0.916217				-1.68253
							-0.3101								-0.26466				0.256183
							0.240833								-0.56945				-0.42128
							-0.4901								0.028267				-0.06858
							-0.189								0.28902				-0.1523
							-0.69428								0.52436				-0.79198
							-0.55526								-0.63034				-0.53058
							-0.35264								0.43095				0.188767
							-0.10685								0.04032				-0.28993
							-0.62022								1.15752				0.928233
							0.84745								0.02516				0.678767
							-0.53985								0.3908				-0.80307
							-1.30668								0.589217				0.7286
							0.024267								-0.53367				-0.34773
							-0.81574												-0.23057
							0.699417												0.15885
							-0.13226												-0.35582
							-0.92523												-0.27178
							-0.90152												0.32665
							-1.23102												0.382617
							0.164683												0.855083
							-1.72908												-0.37452
							-1.00198												-0.5606
							-0.32548												-1.19658
							-0.36732												-0.23045
							-0.4344												-0.47315
							-0.85188												-0.94898
							-0.3091												-0.30308
							-0.97083												-0.22035
							-0.56435												1.69155
							-0.056												-0.8353
							-0.51896												0.17935
							-1.27275												-0.45368
							-0.36857												0.28285
							-0.93763												-0.64897
							-1.03608												-0.2093
							-1.59878												-0.7214
							-0.66083												1.02923
							-0.95885												-0.93425
							-1.17266												-0.92457
							-1.10633												-0.58683
							-0.4728												-0.96787
							-0.05168												0.051383
							-0.21023												-0.3586
							-0.23072												-0.40483
							-0.93362												-1.03103
							-0.58437												-0.48148
							-1.48002												-0.53895
							-1.98675												-1.18813
							-1.04006												-1.41507
							0.720767												0.105017
							-0.55646												0.372167
							-0.197												-0.81733
							-0.21322												-0.56215
							0.36462												-1.1205
							-1.92002												-1.19455
							-0.62667												-0.64722
							-0.0778												0.959067
							-0.35557												-0.37557
							0.3292												-1.07338
							-1.20097												-0.2109
							-0.01343												1.06837
							-0.70695												-0.23603
							0.80144												-0.09848
							-0.09003												0.112383
							0.16892												-1.1157
																			-0.41867
																			-0.55757
																			0.260117
																			-0.88853
																			-0.99337
																			0.120833
																			-0.84268
																			-0.10298
																			-0.72672
																			1.51678
																			-0.85823
																			-0.46353
																			-0.42047
																			-0.28352
																			0.353167
																			0.806967
																			0.885183
																			-0.0864
																			-0.25553
																			1.45455
																			-0.11093
																			-0.1789
																			0.53735
																			0.073217
																			-0.78577
																			-0.82022
																			0.237333
																			-1.0803
																			-1.09412
																			-0.19705
																			-0.59987
																			-0.3892
																			1.0333
																			-0.3607
																			-0.0719
																			-0.53993
																			0.96505
																			-0.73902
																			0.825333
																			-1.337
																			0.043867
																			-0.68138
																			-0.15138
																			-0.0905
																			-0.89747
																			-0.45308
																			1.05118
																			-0.59968
																			-1.32002
																			-0.8886
																			-0.16218
																			-0.24083
																			-0.21365
																			-0.3924
																			-0.57823
																			-1.19282
																			-0.48148
																			-0.31832
																			-0.1235
																			-0.32705
																			0.239033
																			-0.16275
																			-0.50475
																			-0.49943
																			1.84782
																			-0.52772
																			-0.69165
																			-0.27568
																			-0.24983
																			-0.21682
																			-1.17628
																			-0.18605
																			0.127167
																			0.175683
																			-0.84432
																			0.33455
																			0.124633
																			-1.14573
																			-0.5642
																			-0.41247
																			-1.1223
																			1.74548
																			-0.40353
																			-1.16578
																			0.713733
																			-1.0098
																			1.7268
																			-0.18288
																			-1.22293
																			1.57147
																			-1.15558
																			0.483283
																			-0.97462
																			0.018817
																			-0.74645
																			-0.41592
																			-0.98023
																			-1.68
																			-1.40262
																			-0.33048
																			0.3251
																			-1.75193
																			-0.92088
																			0.468683
																			0.2459
																			-0.44912
																			0.386867
																			-1.13083
																			-0.48167
																			-0.35297
																			0.795483
																			-0.65058
																			-0.26313
																			-1.14083
																			0.944567
																			-1.18042
																			1.37905
																			-0.47138
																			-0.35793
																			-0.28625
																			-0.54175
																			-0.85192
																			-0.60365
																			-0.41663
																			-0.5703
																			-0.81702
																			-1.05643
																			0.4517
																			0.617783
																			0.691517
																			0.057267
																			0.1396
																			-0.54303
																			-1.06613
																			-0.71285
																			-0.16637
																			1.03695
																			-0.36082
																			-0.58708
																			-0.89623
																			-0.42478
																			-0.54687
																			0.521533
																			-1.11415
																			2.07375
																			-1.13893
																			-0.56175
																			1.30113
																			1.03522
																			0.236233
																			-0.63725
																			-0.01212
																			-0.71872
																			-1.23642
																			0.575567
																			-1.02043
																			-0.50167
																			-0.61422
																			0.292667
																			-0.95268
																			0.265533
																			0.75815
																			-0.93147
																			-0.30255
																			-0.20257
																			-0.21767
																			-0.72885
																			0.24635
																			0.540783
																			0.421067
																			-1.12557
																			-1.04035
																			0.03895
																			-0.28888
																			-0.27447
																			-0.55058
																			-0.13343
																			0.4887
																			-0.34713
																			-0.11887
																			-0.11253
																			-0.09932
																			0.659533
																			-1.264
																			-0.73853
																			-0.54997
																			-0.66317
																			-0.03658
																			0.0129
																			1.25428
																			0.102467
																			-0.62038
																			-0.5991
																			-1.57023
																			0.222217
																			1.56358
																			-0.93397
																			0.587117
																			-0.12707
																			-1.36632
																			0.06225
																			0.367733
																			0.376233
																			-0.44713
																			0.277933
																			-0.52228
																			0.365733
																			-0.59983
																			-0.06717
																			-0.20555
																			-0.53372
																			-0.66845
																			-1.2472
																			-0.02752
																			1.61963
																			0.17565
																			-0.84072
																			0.0853
																			-1.06902
																			-0.1191
																			-0.52972
																			-0.95707
																			-2.1772
																			-0.90088
																			-1.091
																			-0.4433
																			0.389683
																			0.665417
																			-0.30193
																			0.2291
																			-0.50455
																			-1.30363
																			0.631833
																			0.968983
																			-0.37897
																			1.1952
																			0.4309
																			-1.39902
																			0.0005
																			-0.26623
																			0.0355
																			0.405283
																			-1.60513
																			0.8731
																			1.07093
																			1.95078
																			-0.05763
																			-1.08313
																			-0.98317
																			-0.69405
																			-0.12693
																			-0.1255
																			0.671133
																			-0.29618
																			-0.67205
																			0.065517
																			-0.23633
																			-0.29885
																			0.1332
																			0.644583
																			1.03732
																			-0.87438
																			-0.83328
																			0.200017
																			-0.59603
																			0.73765
																			-1.7154
																			-0.26193
																			-0.88475
																			0.605417
																			-0.90378
																			-0.19698
																			0.920717
																			0.504033
																			-1.19822
																			-0.665
																			-1.38225
																			-0.83448
																			0.040283
																			-0.45875
																			-0.49638
																			0.564633
																			0.531983
																			0.662883
																			-0.83028
																			-0.30258
																			0.461533
																			-0.08932
																			-0.72823
																			-1.16677
																			-0.65415
																			-0.28473
																			-0.38897
																			0.117083
																			0.316067
																			0.011633
																			-0.041
																			0.508133
																			0.701733
																			-0.67555
																			-1.24082
																			-0.26418
																			-1.28092
																			0.797033
																			-0.09413
																			-1.07878
																			-0.13087
																			-0.36553
																			-0.65173
																			-0.05925
																			-1.49072
																			-0.4242
																			-1.6658
																			0.078583
																			-0.52817
																			0.003317
																			-1.07487
																			0.57025
																			0.318417
																			0.237967
																			-0.33592
																			0.534467
																			-1.18413
																			0.947733
																			-0.86073
																			-0.04542
																			1.8853
																			-0.22973
																			-1.12287
																			0.59
																			0.406033
																			0.1866
																			0.0976
																			-0.22525
																			-0.41582
																			-2.41157
																			-0.77042
																			-0.10767
																			-0.29767
																			-0.85998
																			0.84795
																			-0.77533
																			-1.90678
																			-0.07702
																			-1.46067
																			0.632567
																			0.414067
																			-2.27065
																			0.286583
																			1.00155
																			0.032833
																			0.1261
																			-0.15455
																			0.8434
																			-1.3451
																			0.192583
																			0.549933
																			-0.7173
																			-0.96572
																			-0.5198
																			-0.70207
																			-0.3665
																			0.610267
																			-0.978
																			0.206817
																			-0.90885
																			0.683683
																			0.283267
																			-1.1248
																			-0.47822
																			-0.67597
																			0.138983
																			-0.2151
																			-0.65782
																			-0.5209
																			1.42327
																			-0.36925
																			-0.30723
																			-0.47075
																			0.216217
																			0.200217
																			-1.30137
																			0.882833
																			-0.16707
																			0.040167
																			-0.65083
																			0.27275
																			-1.56507
																			-0.5397
																			0.953783
																			-1.05105
																			0.122817

## Sheet: Fig 1C
Van Allen et al. 2015				Riaz et al. 2017				MI-ONCOSEQ				the KM-plotter
OS_MONTHS	Low	High		OS_MONTHS	Low	High		OS (months)	CDK12/13 low (n=22)	CDK12/13 high (n=86)		OS (month)	Low CDK12/13	High CDK12/13
4.26667	1			17.2857	0			2.92763	1			24	0
54.4	0			5.32143	0			5.625	1			12.13	0
26.7	1			16.8571	1			14.7697	1			35.33	0
20.9333	1			37.3571	0			30.1645	0			46.8	0
32.9	0			29.7857	0			1.61184	1			8.73	1
45.9667	0			36.8571	0			21.2171	0			6	1
36.8667	0			2.78571		1		39.2105	0			30.9	0
32.9667	0			0.357143		1		73.6184	0			6.07	1
5.43333		1		38.6071		0		10.7566	1			9.6	1
7.03333		1		1.85714		1		52.8289	0			3.43	1
1.66667		1		7.92857		1		47.0066	1			11.23	1
24.1333		1		16.9643		1		75.0658	0			18	1
1.13333		1		35.0357		0		6.54605	1			1.8	0
3.33333		1		5.71429		1		54.5395	0			5.7	1
4.66667		1		26.6786		1		0.986842	1			6	1
5.83333		1		3.25		1		12.8618	1			14.63	1
44.2		0		6.21429		1		1.90789	1			35.13	0
9.76667		1		17		1		73.6184	0			14.23	0
9.03333		1		5.39286		1		40.3289	0			14.63	0
39.4667		1		24.7143		0		26.5132	1			18.27	0
27.0333		1		5.96429		1		36.4474	1			30.57	0
2.33333		1		2.03571		1		60.8224	0			14.93	0
51.3		0		25.6429		1		8.94737		1		21	0
34.2333		0		27.5		1		5.69079		1		23.47	0
1.23333		1		15.3214		1		77.8618		0		20.23	1
2.16667		1		3.28571		1		13.6842		1		18.27	0
49.5667		0		34		0		0.559211		1		10.9	1
15.2667		1		9.75		1		33.75		1		4.8	1
33.5		0		5.92857		1		23.7171		1		15.9	0
28.4333		1		9.82143		1		6.54605		1		32.67	1
4.66667		1		22.6071		1		5.52632		1		22.07	1
5.33333		1						71.875		0		17.07	1
5.36667		1						16.3487		1		8.97	1
1.8		1						66.6776		0		6.2	1
26.9333		0						16.3487		1		29.4	0
2.96667		1						5.625		1		32.1	0
10.4333		1						27.3355		1		2.63	1
34.4667		0						24.6382		1		31.6	0
21.3667		0						37.2039		0		37.97	1
10.8333		1						41.3487		0		21.77	0
								26.0197		1		15.51	1
								52.3026		0		12.9	0
								16.3487		1		29.7	0
								14.6382		1		4.9	0
								60.2632		0		9.07	0
								5.78947		1		5.26	1
								7.92763		1		4.63	1
								22.9934		0		4.57	1
								3.81579		1		8.07	1
								8.94737		1		33.5	1
								40.4276		0		16.42	0
								5.78947		1		32	0
								1.97368		0		11.87	1
								23.5197		1		1.33	1
								2.69737		1		20	1
								3.125		1		12.52	0
								7.20395		1		18.1	0
								2.36842		1		31.27	1
								19.6382		1		27.4	0
								16.0855		0		1.77	1
								44.9013		1		20.93	0
								24.2763		1		7.46	1
								101.546		0		10.94	1
								7.82895		1		21.22	1
								2.40132		1		23.26	1
								26.5132		1		24.54	1
								0.427632		1		27.73	1
								1.84211		1		32.9	0
								8.19079		1		30.2	0
								10.0658		1		2.37	1
								40		0		20.87	1
								20.3947		1		9.4	1
								3.75		1		11.7	1
								16.3487		1		7.29	1
								34.6382		0		30.73	0
								6.31579		1		17.1	0
								37.4013		0		20.77	0
								3.45395		1		11.64	1
								2.46711		1		34.37	0
								23.6513		0		33.91	0
								24.5066		1		40.36	1
								28.0263		1		23.93	0
								24.6382		1		32.27	1
								10.3947		1		21.93	0
								6.54605		1		56.37	0
								12.796		1		25.73	0
								37.3355		1		6.4	1
								20.2632		1		27.17	0
								13.7171		1		55.53	0
								1.18421		1		2.56	1
								11.25		1		43.53	0
								9.96711		1		17.81	1
								0.657895		1		4.27	1
								14.671		1		22.07	0
								4.60526		1		35.52	0
								32.9276		0		13.17	0
								6.94079		1		6.4	1
								57.3026		1		19.78	1
								2.5		1		13.07	1
								1.97368		0		8.89	1
								30.1645		0		1.93	1
								5.625		1		36.53	0
								2.92763		1		30.7	0
								56.1184		0		9.17	1
								48.0263		0		22.9	1
								7.86184		1		11.33	1
								26.5132		1		8.86	0
								8.22368		1		1.57	1
												32	0
												31.57	0
												5.72	1
												32.23	0
												28.3	0
												29.83	0
												7.1	1
												15.47	1
												8.08	1
												35.25	0
												2.7	1
												11.57	0
												8.43	1
												14.39	1
												8.83	1
												2.99	1
												16.57	1
												26	0
												3.76	1
												5.93	1
												5.33	1
												33.2	0
												28.87	0
												4.53	1
												15.03	1
												19.67	1
												9.6	0
												2.5	0
												6.83	1
												15.83	0
												26.7	1
												11.43	1
												55.97	0
												37.59	0
												2.9	1
												14.8	1
												24.96	1
												14.09	1
												5.49	1
												10.25	1
												27.77	0
												8.72	1
												16.84	1
												34.23	0
												32.5	0
												24.63	0
												8.51	1
												22.87	1
												9.83	1
												20.57	0
												5.57	1
												27.5	1
												3.88	1
												1.77	1
												22.74		0
												21.97		0
												6.47		0
												15.61		1
												8.41		1
												14.37		1
												19.59		1
												3		1
												20.4		0
												8.97		1
												28.2		1
												6.33		1
												21.17		0
												1.7		1
												22.41		0
												1.87		1
												3.84		1
												26.16		0
												24.05		0
												54.4		0
												15.64		1
												30.43		0
												35.91		0
												6.2		1
												19.07		1
												31.28		0
												3.9		1
												3.93		1
												33.07		0
												22.83		0
												17.37		1
												27.4		0
												29.17		0
												4.37		1
												9.43		1
												28.85		1
												0.62		0
												15.87		1
												14.13		0
												20		1
												8.97		1
												27.77		0
												17.36		1
												1.45		1
												29.7		0
												0.89		1
												7.16		1
												36.87		0
												13.31		1
												9.26		1
												6.11		1
												23.59		1
												32.97		0
												1.71		1
												4.96		1
												17.22		0
												5.39		1
												5.68		1
												32.9		0
												22.77		1
												23.69		0
												12.33		1
												1.05		1
												1.81		1
												31.23		0
												2.17		1
												9.49		1
												7.06		0
												23.52		0
												23.69		0
												1.81		1
												3.02		1
												25.3		1
												5.77		1
												1.97		1
												5.52		0
												25.46		0
												0.69		0
												1.58		1
												14.13		1
												1.97		1
												11.4		1
												32.6		0
												22.83		0
												4.4		1
												1.4		1
												20.01		0
												23.33		0
												16.59		0
												6.7		1
												9.76		1
												36.07		0
												9.03		1
												10.87		1
												4.33		1
												12.26		1
												0.59		1
												17.12		0
												44.23		0
												44.2		0
												3.88		1
												20.47		0
												6.51		1
												2.47		1
												15.87		0
												22.37		0
												10.12		1
												2.1		1
												1.45		1
												1.13		1
												10.48		1
												6.24		1
												15.61		1
												20.93		0
												0.36		1
												15.84		0
												19.94		1
												19.29		0
												4.37		1
												27.76		0
												7.06		1
												2.3		1
												28.87		0
												18.63		0
												0.56		1
												14.2		1
												4.2		0
												7.03		1
												15.6		1
												6.28		1
												3.75		1
												2.66		1
												2.1		1
												2.63		1
												13.27		1
												2.17		1
												19.12		1
												5.49		1
												15.67		0
												39.47		1
												16.85		0
												39.06		0
												6.28		1
												5.45		1
												0.62		1
												4.67		1
												22.7		0
												21.26		0
												11.1		1
												5.55		0
												9.77		1
												51.3		0
												18.1		0
												20.76		1
												0.62		1
												3.61		1
												20.5		0
												10.18		1
												14.75		0
												29.27		0
												12.85		1
												19.42		0
												9.03		1
												18.73		0
												20.47		0
												17.28		0
												3.87		1
												5.85		1
												9.03		1
												15.8		1
												4.5		1
												7.72		1
												2.63		1
												2.2		1
												5.52		1
												22.67		1
												4.99		1
												5.45		1
												20.93		0
												20.27		0
												2.14		1
												20.93		1
												10.9		0
												3.91		1
												16.59		0
												1.91		1
												20.6		0
												19.09		0
												7.85		1
												11.73		1
												9.6		1
												2.69		1
												12.85		0
												20.7		0
												18.17		0
												2.76		1
												14.75		0
												1.22		1
												2.63		1
												16.62		0
												5.43		1
												18.66		0
												7.33		1
												2.37		1
												5.39		1
												16.03		0
												23.47		1
												2.04		1
												29.11		0
												21.45		0
												0.82		1
												5.85		1
												22.51		0
												5.09		1
												17.97		1
												23.82		0
												15.31		1
												18.56		0
												4.57		1
												23.26		0
												8.02		1
												1.02		1
												21.59		0
												3.52		1
												12.85		1
												1.87		1
												9.63		0
												7.92		1
												19.12		0
												18.73		0
												2.73		1
												6.44		0
												2.76		1
												2.14		1
												12.71		1
												8.71		1
												3.15		1
												6.6		1
												18.1		1
												5.06		1
												6.7		1
												34.23		0
												5.13		1
												1.15		1
												6.7		1
												43.63		0
												1.41		1
												21.68		1
												5.83		1
												21.59		0
												2.1		0
												14.98		0
												11.37		1
												3.88		1
												22.14		0
												1.94		1
												2.77		1
												1.94		1
												7.89		1
												19.47		0
												2.56		1
												6.17		0
												6.74		1
												27.3		0
												2.53		0
												16.26		1
												45.97		0
												0.62		1
												4.14		1
												38.57		0
												39.52		0
												3.12		1
												6.01		1
												0.53		1
												20.73		0
												3.09		1
												0.23		1
												13.57		0
												22.74		0
												17.02		1
												21.03		1
												3.22		1
												8.25		1
												17.91		1
												22.54		0
												9.89		1
												22.83		0
												4.67		1
												1.48		1
												4.97		1
												21.39		0
												21.19		0
												28.43		1
												23.23		0
												24.31		1
												0.76		1
												13.4		1
												20.63		0
												14		0
												10.77		0
												12.65		1
												51.57		0
												5.39		1
												3.71		1
												3.33		1
												3.12		1
												18.1		0
												32.62		1
												22.08		0
												16.82		0
												1.8		1
												3.25		1
												24.13		1
												19.29		1
												2.07		1
												3.25		1
												20.93		0
												15.27		1
												3.55		1
												2.14		1
												8.28		1
												20.04		0
												20.73		0
												20.8		1
												18		0
												3.55		1
												5.95		1
												3.45		1
												2.5		1
												17.94		0
												16.23		1
												7.95		1
												17.28		0
												19.29		0
												7.39		1
												8.77		1
												1.03		1
												5.78		1
												0.85		1
												4.96		1
												9.47		0
												2.97		1
												21.42		0
												6.8		1
												2.86		1
												33.37		0
												4.37		1
												49.57		0
												20.27		0
												5.39		1
												5.37		1
												8.08		1
												50.83		0
												1.84		1
												6.9		1
												21.42		0
												21.26		0
												3.12		1
												1.31		1
												0.36		1
												0.82		0
												29.7		0
												6.54		1
												22.11		0
												7.23		1
												19.35		0
												10.48		1
												6.7		1
												0.43		1
												26.4		0
												18.89		0
												0.2		0
												22.11		0
												52.67		0
												1.81		1
												20.57		0
												2.14		1
												2.83		1
												20.86		0
												17.02		1
												9.86		1
												21.06		0
												15.64		1
												1.23		1
												2.53		1
												7.87		0
												8.84		1
												15.41		1
												1.71		0
												10.84		1
												8.4		0
												35.32		0
												11.93		1
												6.93		1
												22.64		0
												2.6		1
												6.37		1
												8.48		1
												1.74		1
												3.55		1
												13.37		1
												17.08		1
												1.67		1
												20.07		0
												13.34		1
												18.86		0
												21.16		1
												24.48		0
												28.93		0
												17.28		0
												15.54		1
												2.89		1
												10.58		1
												35.84		0
												11.27		1
												23.16		0
												21.16		1
												3.12		1
												22.74		0
												3.48		1
												2.27		1
												21.32		0
												5.33		1
												12.81		1
												1.94		1
												7.49		1
												4.57		1
												16.46		0
												17.41		0
												3.61		1
												1.18		1
												26.93		0
												0.85		1
												20.73		0
												5.65		1
												15.17		0
												29.47		1
												1.1		0
												21.62		0
												20.7		0
												3.23		1
												20.63		0
												2.23		1
												5.88		1
												17.77		0
												2.1		0
												2.23		1
												19.61		0
												20.07		0
												4.37		1
												8.02		1
												6.63		1
												15.64		0
												2.17		1
												3.57		1
												2.69		1
												7.95		1
												30.88		1
												17.87		0
												20.01		0
												10.91		1
												7.62		1
												19.19		0
												21.39		0
												51.02		0
												1.91		1
												9.23		1
												23.13		0
												9		1
												15.7		0
												23.3		0
												20.57		0
												5.5		1
												0.72		1
												4.17		1
												5.1		1
												20.83		0
												6.77		0
												1.68		1
												34.47		0
												6.74		1
												4.17		1
												2.43		1
												16.46		0
												24.18		0
												7.46		1
												22.11		0
												27.03		1
												3.19		1
												8.08		1
												12.71		0
												42.1		0
												2.92		1
												21.85		0
												44.09		0
												34.6		0
												5.88		1
												10.43		1
												21.37		0
												2.83		1
												21.65		0
												9.56		1
												4.63		1
												1.03		1
												1.47		1
												35.06		1
												8.9		0
												0.82		1
												4.27		1
												10.83		1
												52.21		0
												22.5		0
												5.55		1
												4.2		1
												0.4		1
												10.35		1
												5		1
												17.28		0
												15.1		0
												7.13		1
												21.59		0
												6.24		1
												17.27		0
												20.86		0
												8.33		1
												10.13		0
												2.23		1
												4.9		1
												6.8		1
												18.17		0
												17.5		0
												20.73		0
												2.07		1
												9.86		1
												3.4		1
												4.53		1
												3.45		0
												1.77		1
												6.5		1
												23.39		0
												3.37		1
												10.55		1
												6.67		0
												1.71		1
												6.97		1
												16.2		0
												5.5		1
												20.17		0
												15.44		0
												24.23		0
												33.5		0
												6.33		0
												12.42		1
												35.65		0
												15.77		0
												2.33		1
												16.46		1
												1.7		1
												9.7		1
												2.46		1
												23.69		0
												2.1		0
												3.67		1
												20.57		0
												1.12		1
												13.47		0
												3.98		1
												10.1		1
												10.41		1
												13.27		1
												5.65		1
												12.23		0
												13		1
												29.83		0
												27.1		1
												2.77		1
												2.87		0
												16.63		0
												1.83		1
												25.73		0
												2.33		1
												17.68		0
												24.23		1
												3.63		0
												20.17		0
												32.3		0
												25.17		0
												0.47		1
												3.27		1
												9.83		0
												4.83		1
												6.41		1
												2.14		1
												25.93		0
												17.37		0
												2.53		1
												2.14		1
												16.4		0
												18.6		1
												1.53		1
												31.33		0
												14.75		1
												6.23		1
												11.3		1
												17.77		1
												6.77		0
												3.5		1
												5.4		1
												14.73		0
												3.93		1
												1.3		1
												29.23		0
												15.38		1
												0.57		1
												5.8		1
												16.53		1
												15.17		0
												3.63		1
												32.53		0
												16.87		0
												29.83		0
												17.2		0
												21.73		1
												2.73		1
												2.89		1
												17.97		0
												20.01		0
												8.4		0
												0.03		1
												26.47		0
												20.03		1
												13.4		0
												26.93		0
												16.2		1
												16.93		1
												21		0
												15.73		0
												0.49		1
												11.66		1
												1.68		1
												21.22		0
												0.49		1
												28.07		0
												1.23		1
												0.57		1
												5.72		1

## Sheet: Fig 1D
	CDK12/13 Low	CDK12/13 High
Responder	34	66
Nonresponder	17	83

## Sheet: Fig 1E
	Left			Right
	Favorable	Unfavorable		Favorable	Unfavorable
	0.128183	0.159186		0.09611	0.133444
	0.04053	0.203542		0.15897	0.143079
	0.123647	0.138758		0.101638	0.336139
	0.181298	0.160335		0.259511	0.074224
	0.112806	0.168536		0.421843	0.256511
	0.146674	0.178996		0.333174	0.06778
	0.10795	0.158041		0.496653	0.066801
	0.174069	0.135504		0.534059	0.085246
	0.172327	0.174795		0.217079	0.3201
	0.140923	0.157053		0.082452	0.180512
	0.168683	0.270815		0.418441	0.254937
	0.25722	0.176862		1.07034	0.425606
	0.269746	0.28167		1.19817	0.198408
	0.171102	0.257012		0.775386	0.251455
	0.101344	0.137335		0.936958	0.201862
	0.137794	0.175852		0.450143	0.231836
	0.579387	1.10902		0.231228	0.304024
	0.230891	1.12962		1.02139	0.197699
	0.15311	0.036654		1.03413	0.968179
	0.246398	0.173315		0.617017	0.350031
	0.242129	0.259507		0.908819	0.201105
	0.256478	0.279056		0.908313	0.239831
	0.14315	0.201232		0.280305	0.565037
	0.119879	0.21666		0.834409	0.517129
	0.274234	0.122284		0.255975	0.174378
	0.278479	0.205052		0.847691	0.262537
	0.133627	0.13721		0.582316	0.311727
	0.08618	0.11731		0.773983	0.322182
	0.540199	0.238481		0.607058	0.151068
	0.118752	0.207931		0.914119	0.232475
	0.133669	0.294094		1.44429	0.730082
	0.111093	0.178181		1.82321	0.607687
	0	0.184389		0.260635	0.805511
	0.308706	0.249008		0.892201	0.888138
	0.363299	0.284374		0.757371	1.07768
	0.390671	0.197227		0.485126	0.783377
	0.196787	0.285604		1.20648	0.373697
	0.42428	0.242707		0.101155	0.13561
	0.621798	0.218398		0.248659	0.594767
	0.41621	0.194982		0.033869	0.467746
	0.488552	0.294373		0.390429	0.352851
	0.766291	0.238663		0.674846	0.222027
	0.365081	0.540518		0.118282	0.360683
	0.309478	0.48881		0.094841	0.464072
	0.392461	0.277585		0.098958	0.399939
	0.277548	0.309135		0.08966	0.219473
	0.202874	0.233363		0.057902	0.344621
		0.277121			0.245468
		0.306098			0.06718
		0.246245			0.156196
		0.176466			0.874622
		0.139719			0.696445
		0.245376			0.407127
		0.363357			0.673056
		0.213659			0.433462
		0.147936			0.121682
		0.117396			0.552423
		0.18206			0.083598
		0.161267			0.224897
		0.265448			0.138637
		0.15047			0.308948
		0.2771			0.247425
		0.160231			0.262254
		0.10482			0.127181
		0.138304			0.313833
		0.839266			0.434906
		0.599446			1.20525
		0.516114			0.517562
		0.377971			0.263188
		0.392837			0.437088
		0.54526			0.528474
		0.513624			0.262695
		0.69873			0.054692
		0.568083			0.074498
		0.867663			0.153619
		0.898017			0.366055
		0.604006			0.413918
		0.482201			0.153077
		0.500411			0.066159
		0.573727			0.084568
		0.62467			0.141468
		0.720693			0.076208
		0.706328			0.159513
		0.367643			0.222866
		0.330175			0.220307
		0.20896			0.466808
		0.1677			0.413344
		0.218981			0.086424
		0.21212			0.362151

## Sheet: Fig 2C
	siNT			siCDK12			siCDK13			siCDK12+13			DMSO			YJ1206
Ifnb1 mRNA levels	1.20943	0.603401	1.37029	5.30015	4.83885	3.62111	6.07582	3.49113	3.45363	6.98562	9.31454	8.19641	0.750114	1.35689	0.982489	5.28995	7.35925	8.13688
Cxcl10 mRNA levels	1.04165	1.07454	0.893418	11.8092	12.0746	11.0482	13.8119	13.3895	15.8084	15.5265	14.2788	13.9417	1.00108	0.920664	1.085	15.0526	16.2763	16.0893
H2K1 mRNA levels	1.11463	0.960859	0.933704	1.49286	1.60848	1.50579	1.18875	1.58812	1.52894	1.91596	1.59049	1.8644	1.11238	0.951626	0.944672	2.46651	2.63954	2.58984
	siNT			siCDK12			siCDK13			siCDK12+13			DMSO			YJ1206 1 μM
Secreated IFN-beta (pg/mL)	1.90476	1.95238	2.09524	3.19048	3.61905	3.76191	2.81429	3	3.04762	4.67619	5	5.85714	1.66667	2.09524	2.47619	4.64762	5.38095	5.47619
	siNT			siCDK12			siCDK13			siCDK12+13			DMSO			YJ1206 1 μM
MHC-I surface expression	315	311	312	497	504	515	488	473	475	547	546	543	296	318	267	669	644	663

## Sheet: Fig 2E
	0			YJ1206 1 μM			YJ1206 3 μM
CT26	268	284	263	824	744	938	929	902	1051
B16-F10	414	443	452	855	830	896	998	872	1024
VCaP	361	370	365	498	522	599	1102	1186	1218
22RV1	321	337	353	402	394	389	467	465	447
PC3	326	334	327	379	396	393	679	710	717

## Sheet: Fig 2F
	DMSO			YJ1206 1 μM			YJ1206 3 μM
Myc-CaP	298	318	295	1958	1888	1827	8055	8343	8105
CT26	291	283	271	749	735	799	1896	1819	1846
B16-F10	326	324	328	680	605	711	1314	1285	1251
VCaP	316	326	356	1393	1767	1998	5186	5564	5877
22RV1	298	294	318	744	715	712	1404	1381	1336
PC3	316	328	326	688	689	700	2658	2597	2674

## Sheet: Fig 2G
no RNase H					plus RNase H					no RNase H			plus RNase H
siNT	siCdk12	siCdk13	siCdk12/13		siNT	siCdk12	siCdk13	siCdk12/13		DMSO	YJ1206		DMSO	YJ1206
0	0	0	2		0	0	0	0		0	16		0	0
0	0	3	11		0	0	0	0		0	23		0	0
1	1	0	14		0	0	0	0		0	35		1	5
1	2	0	10		0	0	1	1		0	4		0	7
0	0	2	5		0	0	0	0		0	7		0	0
0	3	0	4		0	0	0	0		0	7		0	2
0	4	0	7		0	0	0	3		0	23		0	0
0	2	0	7		1	1	2	2		0	8		0	0
0	3	1	3		0	0	0	0		0	21		0	0
0	4	0	2		0	0	0	0		0	23		0	0
0	0	1	7		0	0	0	0		0	24		0	0
0	0	0	9		1	1	1	2		0	8		0	2
1	0	2	6		0	0	0	0		0	21		0	0
0	0	0	15		0	0	0	0		1	7		1	1
0	0	3	10		0	0	0	0		0	18		0	0
0	0	0	14		0	0	0	0		0	29		0	0
0	0	0	11		0	0	0	0		2	15		1	1
0	0	0	18		0	0	0	0		0	4		0	0
0	0	0	5		0	0	0	0		0	16		0	0
0	0	0	2		0	0	0	0		0	23		0	0
0	0	0	2		0	0	0	0
0	0	3	11		0	0	0	0
1	1	2	14		0	0	0	0
1	2	0	10		0	0	1	1
0	0	2	5		0	0	0	0
0	3	0	4		0	0	0	0
0	4	0	7		0	0	0	3
0	2	0	7		1	1	2	2
0	3	1	3		0	0	0	0
0	4	0	2		0	0	0	0
0	0	1	7		0	0	0	0
0	0	0	9		1	1	1	2
1	0	0	6		0	0	0	0
0	0	3	15		0	0	0	0
0	0	0	10		0	0	0	0
0	0	0	14		0	0	0	0
0	0	0	11		0	0	0	0
0	0	0	18		0	0	0	0
0	0	0	5		0	0	0	0
0	0	0	2		0	0	0	0

## Sheet: Fig 3B
no DRB/Triptolide					plus DRB					plus Triptolide						no DRB/Triptolide					plus DRB					plus Triptolide
siNT	siCdk12	siCdk13	siCdk12/13		siNT	siCdk12	siCdk13	siCdk12/13		siNT	siCdk12	siCdk13	siCdk12/13			DMSO	0.3 μM	1 μM	3 μM		DMSO	0.3 μM	1 μM	3 μM		DMSO	0.3 μM	1 μM	3 μM
0	2	7	15		0	0	0	0		0	0	0	0			0	7	11	8		0	0	1	0		0	0	0	0
2	5	4	8		0	0	0	0		0	0	0	0			1	4	2	4		0	0	0	0		0	0	0	0
0	3	5	10		0	0	0	0		0	0	0	0			0	1	4	10		1	1	0	0		0	0	0	0
1	6	4	9		0	0	0	0		0	0	0	0			1	7	17	7		0	0	0	0		0	0	0	0
0	3	3	11		0	0	0	0		0	1	0	0			1	4	17	14		1	0	1	0		0	0	0	0
1	14	6	7		0	0	0	0		0	0	0	0			0	7	5	5		0	1	0	0		0	0	0	0
0	10	7	19		2	0	1	0		0	0	0	0			0	7	14	6		0	0	0	0		0	0	0	0
1	5	3	11		0	0	0	0		0	0	0	1			0	2	3	11		0	0	0	0		0	0	0	0
0	18	2	8		0	0	0	0		0	0	0	0			0	3	7	9		0	0	0	0		0	0	0	0
0	13	2	10		0	0	0	0		0	0	0	0			0	0	7	12		0	0	0	0		2	0	0	0
2	21	7	15		0	2	0	0		0	1	0	0			0	8	8	13		0	0	1	0		0	0	0	0
2	10	4	8		0	0	0	0		0	1	0	0			0	3	7	4		0	0	0	1		0	0	0	0
0	12	8	11		0	0	0	0		0	0	0	0			0	2	7	14		0	0	0	0		0	0	0	0
1	3	4	13		0	0	0	0		0	0	0	0			1	5	7	8		0	0	0	0		0	0	0	0
1	5	5	10		0	0	0	0		0	0	0	3			2	5	7	5		0	0	0	1		0	0	0	0
0	5	2	5		0	0	0	0		0	0	0	0			0	8	12	4		0	0	2	0		0	0	0	0
0	7	10	9		0	0	0	0		0	0	0	0			0	4	3	5		1	0	0	0		0	0	0	0
1	2	4	10		1	0	0	0		0	1	0	0			0	4	4	5		2	0	0	0		0	0	0	0
2	11	4	8		0	0	0	0		0	0	0	0			3	4	2	0		0	0	0	0		0	0	0	4
1	16	6	14		0	0	0	0		0	0	0	0			0	3	8	2		0	2	0	0		0	0	0	7
0	5	1	18		0	0	0	0		0	0	0	0			0	0	6	5		1	1	0	0		0	0	0	0
1	21	3	11		0	0	0	0		0	0	0	0			0	3	3	16		0	1	0	0		0	0	0	0
1	13	3	16		0	0	0	0		0	0	0	0			0	4	6	5		0	2	0	0		0	0	0	0
1	5	2	11		0	0	0	0		0	0	1	0			0	5	2	4		1	0	0	0		0	0	0	0
3	9	4	5		0	0	0	0		0	0	0	0			0	2	3	9		0	0	0	0		0	0	0	8
1	3	0	17		1	0	0	0		0	0	0	0			0	3	6	5		1	0	0	0		0	0	0	0
5	8	5	18		0	0	0	0		0	0	0	0			1	8	2	4		2	0	0	0		0	0	0	0
1	8	3	4		0	0	0	0		0	0	0	0			2	2	6	8		0	0	0	0		0	0	0	0
0	8	5	11		0	0	0	0		2	0	0	0			0	6	5	4		0	0	0	0		0	0	0	0
2	10	4	17		0	3	0	0		0	0	0	0			0	7	4	12		0	0	1	0		3	0	0	0
2	11	5	15		0	0	0	0		0	0	0	0			0	9	2	8		0	0	0	2		0	0	0	0
0	6	9	5		0	0	0	0		0	0	0	0			0	2	4	8		0	2	0	0		0	0	0	0
0	9	2	17		0	0	0	2		0	0	0	0			0	1	10	7		0	0	1	0		0	0	0	0
2	12	6	14		0	0	0	0		0	0	0	0			0	5	2	12		0	0	0	0		0	0	0	0
1	11	4	20		0	0	0	0		0	0	0	0			1	2	2	10		1	0	0	0		0	0	0	0
0	4	9	21		0	0	0	0		0	0	0	0			0	5	7	8		0	0	2	0		1	0	0	0
1	8	6	8		0	0	0	0		0	0	0	0			0	2	4	6		0	0	0	0		0	0	0	0
2	13	6	8		0	0	0	0		0	0	0	0			0	1	6	7		1	0	1	2		0	0	0	0
0	15	10	11		0	0	0	0		0	0	0	0			0	5	6	11		0	0	0	0		0	0	0	0
0	18	5	6		0	0	0	0		0	0	0	0			0	6	2	9		0	0	0	1		0	0	0	0
0	11	0	8		0	0	0	0		0	0	0	0			0	1	5	9		0	0	0	0		0	0	0	0
0	7	2	5		0	0	0	0		0	0	0	0			1	8	2	15		1	0	1	0		0	0	0	0
0	7	3	4		0	0	0	3		0	1	0	0			0	3	9	9		0	1	0	0		0	0	0	0
1	10	3	8		0	0	0	0		0	1	0	0			0	4	2	8		0	0	0	0		0	0	0	0
1	7	0	7		0	0	0	0		1	0	0	0			0	4	2	9		0	0	0	0		0	0	0	0
0	5	7	9		0	0	0	0		0	0	0	0			0	3	0	7		0	1	0	1		0	0	0	0
3	4	1	6		0	0	0	0		0	0	0	0			0	3	0	11		0	0	0	1		0	0	0	0.066667
1	3	1	7		0	0	0	0		0	0	3	0			0	3	1	11		0	1	1	0		0	0	0	0
0	7	4	10		0	0	0	0		0	0	0	0			1	2	3	8		0	2	3	0		0	0	0	0
0	8	5	13		0	0	0	0		0	0	0	0			0	3	4	8		0	1	0	0		0	0	0	0
1	4	6	13		0	0	0	0		0	1	0	0			0	6	4	4		0	0	0	0		0	0	0	0
0	2	4	10		0	0	0	0		0	0	0	6			1	5	2	5		0	1	0	0		0	0	0	4
1	3	4	12		0	0	0	0		0	0	0	0			0	3	6	9		1	0	0	0		6.65098	0	0	0
1	4	7	17		0	0	0	0		0	0	0	0			0	4	6	5		0	0	0	0		0	0	0	0
0	9	7	4		0	0	0	0		0	0	0	0			1	3	4	11		2	0	5	1		0	0	0	0
0	7	9	11		0	0	0	0		0	1	0	0			0	1	7	10		2	0	1	0		0	0	0	0
0	9	1	6		0	0	0	0		0	0	0	0			0	2	3	8		0	0	0	0		0	0	0	0
0	5	6	3		0	0	0	0		0	0	0	0			0	2	10	3		2	0	0	3		0	0	0	0
0	7	4	8		0	0	0	0		0	0	0	0			1	8	3	11		0	0	0	1		0	0	0	0
0	6	6	9		0	0	0	0		0	0	0	0			0	2	3	3		0	0	0	1		0	0	0	0
0	5	7	1		0	0	0	0		0	0	0	0			1	1	3	8		0	0	0	0		0	0	0	0
0	6	7	2		0	0	0	0		0	0	0	0			0	4	5	10		0	0	1	0		0	0	0	0
0	5	5	4		0	0	0	0		0	0	0	0			2	3	3	6		0	0	0	2		0	0	0	0
0	3	7	3		0	0	0	0		0	0	1	0			0	1	4	10		1	0	0	0		0	0	0	0
1	6	3	9		0	0	0	0		0	0	0	0			0	2	4	6		0	0	1	1		0	0	0	0
0	2	0	3		0	0	0	0		0	0	0	0			1	2	3	6		2	0	0	0		0	0	0	0
0	1	9	8		0	0	0	0		0	2	0	0			0	4	3	7		0	0	0	0		0	0	0	0
0	5	7	9		0	0	0	0		0	0	0	0			0	3	1	9		1	0	1	0		0	0	0	0
0	5	4	7		0	0	0	0		0	0		0			0	3	1	5		1	0	0	0		0	0	0	0
0	9	4	6		0	0	0	0		0	0	0	0			0	1	2	10		0	0	0	0		0	0	0	0
0	0	5	3		0	0	0	0		0	0	0	0			0	4	6	6		1	0	0	1		0	0	0	0
0	1	8	9		0	0	0	0		0	0	0	0			1	1	7	13		0	0	1	0		0	0	0	0
0	6	3	6		0	0	0	0		0	0	0	0			1	4	3	8		1	0	0	0		0	0	0	0
1	0	4	4		0	0	0	0		0	0	0	0			1	2	2	12		0	0	0	0		0	0	0	0
1	3	7	11		0	0	0	0		0	0	0	0			0	1	2	7		0	0	1	0		0	0	0	7
0	3	3	8		0	0	0	0		0	0	0	3			1	1	8	4		0	0	0	0		0	0	2	0
0	12	2	3		0	0	0	0		0	0	0	0			3	3	2	11		1	0	0	1		0	0	0	0
0	8	3	5		0	0	0	0		0	0	0	0			2	3	3	11		0	0	0	0		0	0	0	0
0	3	3	3		0	0	0	2		0	0	0	0			2	5	1	4		0	0	0	0		0	0	0	0
0	5	5	5		0	0	0	0		0	0	0	0			1	1	2	11		0	0	0	0		0	3	0	0
0	14	5	6		0	0	0	0		0	0	0	0			0	1	9	8		1	0	0	0		0	0	0	0
0	13	7	15		0	0	0	0		0	0	0	0			1	3	3	4		0	0	0	0		0	0	0	0
0	7	7	8		0	0	0	0		0	0	0	0			0	2	4	6		2	0	0	0		0	0	0	0
0	7	6	7		0	0	0	0		0	0	0	0			0	3	5	10		1	0	0	1		0	0	0	0
0	6	7	6		0	0	0	0		0	0	0	0			0	4	3	8		1	0	0	2		0	0	0	0
0	13	5	4		0	0	0	0		0	0	0	0			1	1	7	8		1	0	0	0		0	0	0	0
0	16	4	13		0	0	0	0		0	0	0	0			0	0	5	5		0	0	0	1		0	0	0	0
0	20	7	4		0	0	0	0		0	0	0	0			2	0	3	17		0	0	0	0		0	0	0	0
0	9	2	3		0	0	0	0		1	0	0	0			1	2	2	5		0	0	1	0		0	0	0	0
0	7	7	10		0	0	0	0		0	0	0	0			2	3	3	8		0	0	1	0		0	0	0	0
0	10	3	22		0	0	0	0		0	0	0	0			0	2	2	6		1	0	1	0		0	0	0	0
0	5	9	23		0	0	0	0		0	0	0	0			2	6	1	11		0	0	0	0		0	0	0	0
0	9	5	17		0	0	0	0		0	0	0	0			0	5	2	19		0	0	1	0		0	0	0	0
0	6	7	15		0	0	1	0		0	0	0	0			1	6	2	7		0	0	0	1		0	0	0	0
1	7	6	25		0	0	0	0		0	0	0	0			0	3	3	10		0	0	1	0		0	0	0	0
0	10	6	13		0	0	0	0		0	0	0	0			0	3	2	9		0	0	3	0		0	0	0	0
0	10	4	14		0	0	0	0		3	0	0	1			2	4	4	8		0	0	0	0		0	0	0	0
0	16	5	17		0	0	0	0		0	0	0	0			0	3	3	9		1	0	0	0		0	0	0	0
0	12	3	11		0	0	0	0		0	0	0	0			1	7	5	10		0	0	0	1		0	0	0	3
0	3	3	14		0	0	0	0		0	0	0	0			0	1	12	6		1	1	0	1		0	0	0	0

[truncated: 42 more sheets: Fig 3D, Fig 3E, Fig 3F, Fig 4A, Fig 4B, Fig 4C, Fig 4D, Fig 4E, Fig 4F, Fig 4G, Fig 5B, Fig 5D, Fig 5E, Fig 6A, Fig 6B, Fig 6C, Fig 6D, Fig 6E, Fig S1A (top), Fig S1A (bottom) …]
